# Supplementary material for: Genome-wide identification of long non-coding (lncRNA) in Nilaparvata lugens’s adaptability to resistant rice
Source: PeerJ. 2022 Jul 25;10:e13587. doi: 10.7717/peerj.13587 (PMC9332332; doi:10.7717/peerj.13587)
Supplement: Supplemental Information 5 [file peerj-10-13587-s005.xls]

lncRNA	mRNA	Symbol	Description	KEGG_A_class	KEGG_B_class	Pathway	K_ID	GO Component	GO Function	GO Process	lncRNA_Symbol	lncRNA_Description	Gene_Symbol	Gene_Description	KEGG_A_class	KEGG_B_class	Pathway	K_ID	GO Component	GO Function	GO Process
MSTRG.12888.1	ncbi_111044590	Dus4l	tRNA-dihydrouridine(20a/20b) synthase [NAD(P)+]-like isoform X1 [Nilaparvata lugens]	-	-	-	-	-	GO:0016628//oxidoreductase activity, acting on the CH-CH group of donors, NAD or NADP as acceptor	GO:0008152//metabolic process	-	-	Dus4l	tRNA-dihydrouridine(20a/20b) synthase [NAD(P)+]-like isoform X1 [Nilaparvata lugens]	-	-	-	-	-	GO:0016628//oxidoreductase activity, acting on the CH-CH group of donors, NAD or NADP as acceptor	GO:0008152//metabolic process
MSTRG.26118.1	ncbi_111053346	--	PREDICTED: pilin gene-inverting protein-like [Nicrophorus vespilloides]	-	-	-	-	-	-	-	-	-	--	PREDICTED: pilin gene-inverting protein-like [Nicrophorus vespilloides]	-	-	-	-	-	-	-
MSTRG.26199.1	ncbi_120355505	traI	TrwC and TraI and AAA 30 domain containing protei n [Trichuris trichiura]	-	-	-	-	-	-	-	-	-	traI	TrwC and TraI and AAA 30 domain containing protei n [Trichuris trichiura]	-	-	-	-	-	-	-
