# Supplementary material for: Genome-wide identification of long non-coding (lncRNA) in Nilaparvata lugens’s adaptability to resistant rice
Source: PeerJ. 2022 Jul 25;10:e13587. doi: 10.7717/peerj.13587 (PMC9332332; doi:10.7717/peerj.13587)
Supplement: Supplemental Information 6 [file peerj-10-13587-s006.xls]

lncRNA_ID	chr	lncRNA_start	lncRNA_end	lncRNA_strand	GeneID	Gene_start	Gene_end	Gene_strand	up/down_Stream	distance	lncRNA_Symbol	lncRNA_Description	Gene_Symbol	Gene_Description	KEGG_A_class	KEGG_B_class	Pathway	K_ID	GO Component	GO Function	GO Process
MSTRG.7685.2	NC_052506.1	70438226	70472804	+	ncbi_111058532	70417404	70435702	+	DOWNSTREAM	2523	-	-	--	probable serine/threonine-protein kinase DDB_G0280133 isoform X1 [Nilaparvata lugens]	-	-	-	-	-	GO:0005214//structural constituent of chitin-based cuticle	GO:0042335//cuticle development
XR_005571984.1	NC_052511.1	12821832	12824410	+	ncbi_111050469	12804747	12817899	+	DOWNSTREAM	3932	LOC120352631	uncharacterized LOC120352631	--	zinc finger CCCH domain-containing protein 13-like [Frankliniella occidentalis]	-	-	-	-	-	-	-
MSTRG.18697.1	NC_052513.1	9968093	9971770	+	ncbi_111044383	9958955	9966937	-	UPSTREAM	1155	-	-	--	uncharacterized protein LOC111044383 [Nilaparvata lugens]	-	-	-	-	-	-	-
MSTRG.26118.2	NW_024090265.1	20304	28533	+	ncbi_111053346	28923	31782	-	DOWNSTREAM	389	-	-	--	PREDICTED: pilin gene-inverting protein-like [Nicrophorus vespilloides]	-	-	-	-	-	-	-
XR_005573531.1	NW_024090274.1	621	9120	+	ncbi_120355484	10481	23124	+	UPSTREAM	1360	LOC120355480	uncharacterized LOC120355480	--	uncharacterized protein LOC111053283 [Nilaparvata lugens]	-	-	-	-	-	-	-
MSTRG.26199.1	NW_024090292.1	26842	62857	-	ncbi_111053362	68728	70194	-	DOWNSTREAM	5870	-	-	Fbh1	F-box DNA helicase 1-like [Nilaparvata lugens]	-	-	-	-	-	GO:0005488//binding	GO:0044238//primary metabolic process;GO:0044260//cellular macromolecule metabolic process;GO:0050794//regulation of cellular process;GO:0051716//cellular response to stimulus
MSTRG.26220.1	NW_024090292.1	78392	83257	-	ncbi_111053362	68728	70194	-	UPSTREAM	8197	-	-	Fbh1	F-box DNA helicase 1-like [Nilaparvata lugens]	-	-	-	-	-	GO:0005488//binding	GO:0044238//primary metabolic process;GO:0044260//cellular macromolecule metabolic process;GO:0050794//regulation of cellular process;GO:0051716//cellular response to stimulus
MSTRG.26220.1	NW_024090292.1	78392	83257	-	MSTRG.26218	74288	77924	+	DOWNSTREAM	467	-	-	hupA	Y2 Tnp domain containing protein [Trichuris trichiura]	-	-	-	-	-	-	-
XR_005573932.1	NW_024091517.1	17970	19617	+	ncbi_111061470	8030	10646	+	DOWNSTREAM	7323	LOC120356083	uncharacterized LOC120356083	--	PREDICTED: jerky protein homolog-like [Hydra vulgaris]	-	-	-	-	-	-	-
