# Supplementary material for: Genome-wide identification of long non-coding (lncRNA) in Nilaparvata lugens’s adaptability to resistant rice
Source: PeerJ. 2022 Jul 25;10:e13587. doi: 10.7717/peerj.13587 (PMC9332332; doi:10.7717/peerj.13587)
Supplement: Supplemental Information 7 [file peerj-10-13587-s007.xls]

lncRNA_id	GeneID	Pos/Neg	cor	p_value	Gene_Symbol
XR_002606347.2	ncbi_120356101	-1	-0.994573	4.40E-05	CYP3A4
MSTRG.7219.9	ncbi_111047271	-1	-0.99418	5.10E-05	CYP4C1
XR_005570923.1	ncbi_120351287	-1	-0.993338	6.60E-05	--
MSTRG.21928.3	ncbi_111047276	-1	-0.993308	6.70E-05	EbpIII
MSTRG.7219.9	ncbi_111050821	-1	-0.993076	7.20E-05	Polr3h
MSTRG.4276.3	ncbi_111047895	-1	-0.992134	9.30E-05	COPE
MSTRG.7219.9	ncbi_120353227	-1	-0.991994	9.60E-05	--
MSTRG.10922.1	ncbi_111045056	-1	-0.991891	9.80E-05	Gld
XR_005572248.1	ncbi_111047800	-1	-0.991517	0.000108	UCP2
MSTRG.4276.3	ncbi_120351286	-1	-0.990541	0.000134	--
XR_005570906.1	ncbi_111047866	-1	-0.989419	0.000167	PPAF1
MSTRG.19777.1	ncbi_111062491	-1	-0.989171	0.000175	GLIS2
MSTRG.18347.1	ncbi_111047276	-1	-0.989076	0.000178	EbpIII
MSTRG.17465.1	ncbi_111055247	-1	-0.988785	0.000188	foxn3
MSTRG.21245.2	ncbi_111051368	-1	-0.988553	0.000196	BTBD3
MSTRG.7219.9	ncbi_120353609	-1	-0.988123	0.000211	--
MSTRG.7219.9	ncbi_120353153	-1	-0.987956	0.000217	--
MSTRG.718.2	ncbi_111061318	-1	-0.987902	0.000219	pep
MSTRG.20942.2	ncbi_111062818	-1	-0.987893	0.000219	HK2
XR_005570799.1	ncbi_111054131	-1	-0.987861	0.00022	--
MSTRG.19777.1	ncbi_111053613	-1	-0.987261	0.000242	--
MSTRG.3161.1	ncbi_111054131	-1	-0.987047	0.000251	--
XR_005572494.1	ncbi_111047751	-1	-0.986959	0.000254	--
XR_002606347.2	ncbi_120351287	-1	-0.986539	0.000271	--
XR_005572494.1	ncbi_111045962	-1	-0.986472	0.000273	TIMM23
MSTRG.27064.1	ncbi_120351561	-1	-0.985802	0.000301	nrxn1b
XR_005570799.1	ncbi_111047866	-1	-0.98553	0.000313	PPAF1
MSTRG.7219.9	ncbi_111044590	-1	-0.985296	0.000323	Dus4l
MSTRG.10089.3	ncbi_111053613	-1	-0.984831	0.000343	--
XR_005570799.1	ncbi_120352733	-1	-0.984212	0.000372	ECSIT
XR_005573330.1	ncbi_111045056	-1	-0.984122	0.000376	Gld
XR_005572494.1	ncbi_111047866	-1	-0.984015	0.000381	PPAF1
MSTRG.26893.3	ncbi_111057045	-1	-0.983873	0.000388	Tret1
MSTRG.27228.1	ncbi_111045197	-1	-0.983797	0.000392	SLC46A3
MSTRG.17558.1	ncbi_120351236	-1	-0.983614	0.000401	SATL1
XR_005570906.1	ncbi_111049168	-1	-0.983247	0.000419	--
MSTRG.26893.3	ncbi_111049513	-1	-0.9831	0.000426	--
XR_005570906.1	ncbi_111045962	-1	-0.982904	0.000436	TIMM23
MSTRG.20942.2	ncbi_111045500	-1	-0.982814	0.00044	TKDP1
XR_005570536.1	ncbi_120351573	-1	-0.98254	0.000455	His4
XR_002606347.2	ncbi_111049320	-1	-0.982448	0.000459	NTRK2
XR_005570298.1	ncbi_111045197	-1	-0.982355	0.000464	SLC46A3
MSTRG.26893.3	ncbi_120349368	-1	-0.982228	0.000471	TUBA1C
MSTRG.10970.1	ncbi_111047276	-1	-0.982124	0.000476	EbpIII
XR_005572494.1	ncbi_111057609	-1	-0.981969	0.000485	Samtor
MSTRG.23567.2	ncbi_120348964	-1	-0.981957	0.000485	ND-ACP
MSTRG.26817.1	ncbi_111049168	-1	-0.981772	0.000495	--
MSTRG.21200.1	ncbi_120351236	-1	-0.981753	0.000496	SATL1
MSTRG.10089.3	ncbi_111062491	-1	-0.981653	0.000502	GLIS2
MSTRG.19705.1	ncbi_120356101	-1	-0.981511	0.00051	CYP3A4
MSTRG.26893.3	ncbi_111056740	-1	-0.981422	0.000514	Cdc14a
MSTRG.7685.2	ncbi_120356176	-1	-0.981222	0.000526	Slc5a12
MSTRG.20942.2	ncbi_120355616	-1	-0.981188	0.000528	DNAH7
XR_005573696.1	ncbi_111058481	-1	-0.980999	0.000538	doxa-1
XR_005572092.1	ncbi_120349368	-1	-0.980958	0.00054	TUBA1C
MSTRG.19829.1	ncbi_111062491	-1	-0.980885	0.000545	GLIS2
XR_005570799.1	ncbi_111061390	-1	-0.980735	0.000553	ift46
MSTRG.7120.1	ncbi_120351573	-1	-0.980699	0.000555	His4
XR_005570923.1	ncbi_120356101	-1	-0.980693	0.000556	CYP3A4
XR_005573083.1	ncbi_111047276	-1	-0.980682	0.000556	EbpIII
MSTRG.13409.1	ncbi_111047800	-1	-0.980623	0.00056	UCP2
MSTRG.26893.3	ncbi_111058034	-1	-0.980611	0.00056	--
XR_005570799.1	ncbi_120348766	-1	-0.980366	0.000574	--
MSTRG.14234.2	ncbi_120353965	-1	-0.980283	0.000579	--
MSTRG.11225.3	ncbi_111049168	-1	-0.980225	0.000583	--
MSTRG.7120.1	ncbi_111060553	-1	-0.980211	0.000584	Ermp1
MSTRG.26893.3	ncbi_111045609	-1	-0.980014	0.000595	--
XR_005573997.1	ncbi_120351287	-1	-0.979652	0.000617	--
XR_005573730.1	ncbi_111047895	-1	-0.979555	0.000623	COPE
XR_005572618.1	ncbi_111047999	-1	-0.979465	0.000628	PRPSAP2
MSTRG.3161.1	ncbi_111047253	-1	-0.979383	0.000633	Cd63
MSTRG.7219.9	ncbi_111054738	-1	-0.979382	0.000633	--
XR_005571984.1	ncbi_111061318	-1	-0.979311	0.000638	pep
XR_005572092.1	ncbi_111045609	-1	-0.979184	0.000645	--
MSTRG.19829.1	ncbi_120351561	-1	-0.979131	0.000649	nrxn1b
MSTRG.20791.1	ncbi_111061318	-1	-0.978989	0.000658	pep
MSTRG.26893.3	ncbi_111046792	-1	-0.978738	0.000673	acsbg2
MSTRG.20942.2	ncbi_111063213	-1	-0.978593	0.000682	Tret1
XR_005573531.1	ncbi_111055247	-1	-0.978566	0.000684	foxn3
MSTRG.17558.1	ncbi_111051368	-1	-0.978394	0.000695	BTBD3
MSTRG.20942.2	ncbi_111048714	-1	-0.978359	0.000697	--
MSTRG.26893.3	ncbi_111053478	-1	-0.978127	0.000712	--
XR_005570799.1	ncbi_111051745	-1	-0.977785	0.000735	--
XR_005570799.1	ncbi_111049168	-1	-0.977774	0.000735	--
MSTRG.26817.1	ncbi_111047866	-1	-0.977758	0.000737	PPAF1
MSTRG.20942.2	ncbi_120355481	-1	-0.977718	0.000739	--
MSTRG.19829.1	ncbi_111053613	-1	-0.977555	0.00075	--
MSTRG.26893.3	ncbi_111049140	-1	-0.977429	0.000758	OGDHL
XR_005570298.1	ncbi_111057031	-1	-0.976548	0.000819	wdhd1
MSTRG.16063.20	ncbi_111061318	-1	-0.976463	0.000824	pep
MSTRG.19705.1	ncbi_120351287	-1	-0.976329	0.000834	--
MSTRG.27064.1	ncbi_111045197	-1	-0.976318	0.000835	SLC46A3
MSTRG.23567.2	ncbi_120351287	-1	-0.976266	0.000838	--
MSTRG.5593.2	ncbi_111064220	-1	-0.97594	0.000861	Hsp27
MSTRG.26893.3	ncbi_111063320	-1	-0.975884	0.000865	OMA1
MSTRG.27228.1	ncbi_120351561	-1	-0.975862	0.000867	nrxn1b
XR_005573696.1	ncbi_111060342	-1	-0.975767	0.000874	futsch
XR_005570536.1	ncbi_111060553	-1	-0.975588	0.000887	Ermp1
XR_005572494.1	ncbi_111058076	-1	-0.975557	0.000889	--
XR_005573730.1	ncbi_120351287	-1	-0.975549	0.000889	--
MSTRG.3158.4	ncbi_111047675	-1	-0.975347	0.000904	fsta
MSTRG.10922.1	ncbi_111053891	-1	-0.975321	0.000906	Orct
MSTRG.3158.4	ncbi_111060215	-1	-0.975314	0.000907	--
MSTRG.20942.2	ncbi_111051124	-1	-0.975062	0.000925	--
MSTRG.18534.2	ncbi_111058481	-1	-0.974732	0.00095	doxa-1
MSTRG.20942.2	ncbi_111063835	-1	-0.974681	0.000953	GNBP3
MSTRG.23308.8	ncbi_111053613	-1	-0.974667	0.000954	--
MSTRG.20942.2	ncbi_111057975	-1	-0.974357	0.000978	RRAGA
XR_005570799.1	ncbi_111063867	-1	-0.974334	0.00098	--
MSTRG.13117.2	ncbi_111051368	-1	-0.974282	0.000984	BTBD3
MSTRG.19705.1	ncbi_120351193	-1	-0.974225	0.000988	RTase
MSTRG.19705.1	ncbi_120352871	-1	-0.974174	0.000992	Wdr81
MSTRG.19777.1	ncbi_111047215	-1	-0.974066	0.001	--
MSTRG.3349.1	ncbi_120351236	-1	-0.973857	0.001016	SATL1
MSTRG.27064.1	ncbi_111057031	-1	-0.973814	0.00102	wdhd1
MSTRG.13132.1	ncbi_111057031	-1	-0.973647	0.001033	wdhd1
MSTRG.20942.2	ncbi_111047392	-1	-0.973578	0.001038	--
MSTRG.20942.2	ncbi_111044684	-1	-0.973536	0.001041	--
MSTRG.21245.2	ncbi_120351236	-1	-0.973526	0.001042	SATL1
MSTRG.23308.8	ncbi_111061318	-1	-0.973431	0.001049	pep
MSTRG.26893.3	ncbi_120348766	-1	-0.973258	0.001063	--
MSTRG.3161.1	ncbi_111051745	-1	-0.973152	0.001072	--
MSTRG.3161.1	ncbi_120352282	-1	-0.972957	0.001087	--
MSTRG.5593.2	ncbi_111051698	-1	-0.97289	0.001092	--
MSTRG.12888.1	ncbi_111055247	-1	-0.972656	0.001111	foxn3
MSTRG.17558.1	ncbi_111045397	-1	-0.972614	0.001115	abcG23
MSTRG.26893.3	ncbi_120353783	-1	-0.972511	0.001123	--
XR_005572494.1	ncbi_111046331	-1	-0.972491	0.001125	--
MSTRG.16063.20	ncbi_120356176	-1	-0.972325	0.001138	Slc5a12
MSTRG.10922.1	ncbi_111048166	-1	-0.972177	0.00115	--
MSTRG.14234.2	ncbi_111048337	-1	-0.972173	0.001151	CRYL1
MSTRG.3161.1	ncbi_111052954	-1	-0.972112	0.001156	--
MSTRG.26893.3	ncbi_111060247	-1	-0.972072	0.001159	--
MSTRG.20942.2	ncbi_111049915	-1	-0.971976	0.001167	--
MSTRG.16262.4	ncbi_111055754	-1	-0.971965	0.001168	Atrnl1
MSTRG.5593.2	ncbi_111045504	-1	-0.97195	0.001169	TKDP1
MSTRG.3349.1	ncbi_111055398	-1	-0.97193	0.001171	--
MSTRG.26220.1	ncbi_111047895	-1	-0.971869	0.001176	COPE
XR_005572092.1	ncbi_111049513	-1	-0.971675	0.001192	--
MSTRG.23443.4	ncbi_111051368	-1	-0.971615	0.001197	BTBD3
XR_005570799.1	ncbi_111058076	-1	-0.971611	0.001197	--
MSTRG.10089.3	ncbi_120351561	-1	-0.970956	0.001253	nrxn1b
XR_005572092.1	ncbi_111057045	-1	-0.970863	0.001261	Tret1
MSTRG.3004.4	ncbi_111045476	-1	-0.970615	0.001283	adgrg6
XR_005572494.1	ncbi_111050813	-1	-0.970603	0.001284	Jafrac1
MSTRG.19705.1	ncbi_111049320	-1	-0.970579	0.001286	NTRK2
XR_005572115.1	ncbi_111053613	-1	-0.970458	0.001296	--
MSTRG.3161.1	ncbi_120355616	-1	-0.970277	0.001312	DNAH7
XR_005573531.1	ncbi_120356176	-1	-0.970265	0.001313	Slc5a12
MSTRG.20942.2	ncbi_111060684	-1	-0.970078	0.00133	--
XR_005572618.1	ncbi_111060231	-1	-0.969958	0.00134	rnf168
MSTRG.15796.3	ncbi_111055620	-1	-0.969885	0.001347	--
MSTRG.26077.4	ncbi_111052066	-1	-0.969828	0.001352	AAEL007402
MSTRG.3158.4	ncbi_120350888	-1	-0.969781	0.001356	--
XR_005573330.1	ncbi_111048166	-1	-0.969446	0.001386	--
XR_005570923.1	ncbi_111047895	-1	-0.969429	0.001388	COPE
MSTRG.19582.2	ncbi_111046881	-1	-0.969308	0.001399	SPATA20
XR_005570799.1	ncbi_111048749	-1	-0.969286	0.001401	ABCC1
MSTRG.19705.1	ncbi_120352281	-1	-0.969219	0.001407	Ddx10
MSTRG.7219.9	ncbi_111056397	-1	-0.969172	0.001411	--
XR_005570799.1	ncbi_111046792	-1	-0.969086	0.001419	acsbg2
MSTRG.11225.3	ncbi_111047866	-1	-0.968784	0.001446	PPAF1
MSTRG.19777.1	ncbi_111050691	-1	-0.968622	0.001461	--
XR_005572092.1	ncbi_111058034	-1	-0.968603	0.001463	--
MSTRG.20597.1	ncbi_111047276	-1	-0.968593	0.001464	EbpIII
MSTRG.23308.8	ncbi_120356176	-1	-0.968578	0.001465	Slc5a12
MSTRG.3161.1	ncbi_111061390	-1	-0.968564	0.001467	ift46
MSTRG.5593.2	ncbi_111050821	-1	-0.96854	0.001469	Polr3h
MSTRG.19705.1	ncbi_111056673	-1	-0.9685	0.001473	trmt12
MSTRG.27228.1	ncbi_111057031	-1	-0.968274	0.001494	wdhd1
MSTRG.20942.2	ncbi_120356101	-1	-0.968104	0.00151	CYP3A4
MSTRG.26893.3	ncbi_111047392	-1	-0.968085	0.001512	--
XR_005570799.1	ncbi_111057722	-1	-0.967705	0.001548	--
XR_005570923.1	ncbi_111056673	-1	-0.967609	0.001557	trmt12
XR_005570938.1	ncbi_120351287	-1	-0.96756	0.001561	--
MSTRG.20104.1	ncbi_111048166	-1	-0.96755	0.001562	--
XR_005572115.1	ncbi_111047215	-1	-0.967357	0.001581	--
MSTRG.26893.3	ncbi_120355484	-1	-0.96735	0.001582	--
MSTRG.4276.3	ncbi_111054744	-1	-0.96724	0.001592	fth1-a
XR_002606347.2	ncbi_111063213	-1	-0.967227	0.001593	Tret1
MSTRG.26817.1	ncbi_111045962	-1	-0.967152	0.001601	TIMM23
MSTRG.5593.2	ncbi_111047271	-1	-0.967149	0.001601	CYP4C1
MSTRG.4276.3	ncbi_111064557	-1	-0.967099	0.001606	--
MSTRG.21245.2	ncbi_111063136	-1	-0.966922	0.001623	phospho2
XR_005570938.1	ncbi_111060231	-1	-0.96674	0.001641	rnf168
MSTRG.26893.3	ncbi_111051745	-1	-0.966691	0.001646	--
XR_005572248.1	ncbi_111045056	-1	-0.966331	0.001681	Gld
MSTRG.4276.3	ncbi_120353965	-1	-0.966328	0.001682	--
MSTRG.15796.3	ncbi_111061318	-1	-0.966295	0.001685	pep
MSTRG.26893.3	ncbi_111054155	-1	-0.96627	0.001687	--
MSTRG.21245.1	ncbi_111051368	-1	-0.966216	0.001693	BTBD3
XR_005570799.1	ncbi_111053478	-1	-0.966089	0.001705	--
MSTRG.17558.1	ncbi_111055398	-1	-0.966002	0.001714	--
MSTRG.13409.1	ncbi_111047276	-1	-0.965947	0.00172	EbpIII
XR_005570799.1	ncbi_111063320	-1	-0.965842	0.00173	OMA1
XR_005570467.1	ncbi_120351873	-1	-0.965567	0.001758	--
MSTRG.10922.1	ncbi_111058481	-1	-0.965424	0.001773	doxa-1
MSTRG.19705.1	ncbi_111060833	-1	-0.965332	0.001782	Tagln2
MSTRG.26893.3	ncbi_111045417	-1	-0.965321	0.001783	ppp1cc-a
XR_005573997.1	ncbi_111047895	-1	-0.965115	0.001804	COPE
MSTRG.2022.2	ncbi_111045962	-1	-0.965107	0.001805	TIMM23
MSTRG.26817.1	ncbi_120352733	-1	-0.965074	0.001808	ECSIT
MSTRG.3004.4	ncbi_111058575	-1	-0.964976	0.001819	CYP2G1
MSTRG.10059.1	ncbi_120351236	-1	-0.964822	0.001834	SATL1
MSTRG.10059.2	ncbi_120351236	-1	-0.964822	0.001834	SATL1
MSTRG.23435.7	ncbi_111055247	-1	-0.964566	0.001861	foxn3
XR_002606347.2	ncbi_120351193	-1	-0.964506	0.001867	RTase
MSTRG.23308.8	ncbi_111047215	-1	-0.964347	0.001884	--
MSTRG.12888.1	ncbi_120356176	-1	-0.964191	0.0019	Slc5a12
MSTRG.20942.2	ncbi_111051699	-1	-0.964108	0.001909	--
MSTRG.18865.1	ncbi_111060247	-1	-0.964079	0.001912	--
MSTRG.3161.1	ncbi_111057656	-1	-0.964059	0.001914	pycr3
MSTRG.26893.3	ncbi_111063867	-1	-0.964038	0.001917	--
MSTRG.2022.2	ncbi_111052954	-1	-0.963983	0.001922	--
XR_005573330.1	ncbi_111062491	-1	-0.963964	0.001924	GLIS2
XR_005572092.1	ncbi_111060247	-1	-0.963876	0.001934	--
XR_005570906.1	ncbi_111057722	-1	-0.963761	0.001946	--
MSTRG.3004.4	ncbi_111048166	-1	-0.963633	0.00196	--
XR_005572092.1	ncbi_120353783	-1	-0.963613	0.001962	--
MSTRG.27228.1	ncbi_111060179	-1	-0.96354	0.00197	Cad89D
MSTRG.3161.1	ncbi_111064450	-1	-0.963524	0.001971	--
XR_005572092.1	ncbi_111056740	-1	-0.963346	0.001991	Cdc14a
MSTRG.3161.1	ncbi_120351195	-1	-0.963163	0.00201	URA3
MSTRG.21245.1	ncbi_111047276	-1	-0.963122	0.002015	EbpIII
XR_005570799.1	ncbi_111057656	-1	-0.963037	0.002024	pycr3
MSTRG.3004.4	ncbi_111057006	-1	-0.96267	0.002064	--
MSTRG.3004.4	ncbi_111050302	-1	-0.96264	0.002068	kcnk9
MSTRG.26817.1	ncbi_111049626	-1	-0.962638	0.002068	--
MSTRG.718.2	ncbi_111055620	-1	-0.962587	0.002073	--
MSTRG.5593.2	ncbi_111052342	-1	-0.962585	0.002074	--
MSTRG.3161.1	ncbi_111058076	-1	-0.962517	0.002081	--
XR_005570799.1	ncbi_120350011	-1	-0.962459	0.002088	--
XR_005570906.1	ncbi_111054131	-1	-0.962379	0.002096	--
MSTRG.20942.2	ncbi_111051745	-1	-0.962288	0.002106	--
XR_005573330.1	ncbi_111053613	-1	-0.962283	0.002107	--
XR_005570799.1	ncbi_111047392	-1	-0.962106	0.002127	--
XR_005572494.1	ncbi_111057722	-1	-0.962059	0.002132	--
MSTRG.14234.2	ncbi_111045504	-1	-0.962057	0.002132	TKDP1
MSTRG.12888.1	ncbi_111061318	-1	-0.961979	0.002141	pep
MSTRG.22821.6	ncbi_111047276	-1	-0.961925	0.002147	EbpIII
MSTRG.7219.9	ncbi_111064620	-1	-0.961891	0.002151	--
MSTRG.2022.2	ncbi_111047253	-1	-0.961874	0.002153	Cd63
XR_005572494.1	ncbi_111048749	-1	-0.961655	0.002177	ABCC1
XR_002606347.2	ncbi_111051306	-1	-0.961645	0.002178	--
MSTRG.20942.2	ncbi_120348964	-1	-0.961513	0.002193	ND-ACP
MSTRG.13132.1	ncbi_111064388	-1	-0.961484	0.002197	--
MSTRG.10089.3	ncbi_111057031	-1	-0.961408	0.002205	wdhd1
MSTRG.3161.1	ncbi_111061086	-1	-0.961385	0.002208	--
MSTRG.20942.2	ncbi_111051306	-1	-0.961224	0.002226	--
MSTRG.23443.4	ncbi_120351236	-1	-0.961213	0.002227	SATL1
MSTRG.4276.3	ncbi_111048337	-1	-0.96105	0.002246	CRYL1
MSTRG.20942.2	ncbi_111063320	-1	-0.960948	0.002258	OMA1
MSTRG.26893.3	ncbi_111048704	-1	-0.960828	0.002272	RGN
MSTRG.10922.1	ncbi_111053613	-1	-0.96079	0.002276	--
MSTRG.13117.2	ncbi_120351236	-1	-0.960706	0.002286	SATL1
MSTRG.14234.2	ncbi_111060684	-1	-0.960581	0.0023	--
MSTRG.19582.2	ncbi_120348964	-1	-0.960545	0.002304	ND-ACP
MSTRG.26893.3	ncbi_111048749	-1	-0.960526	0.002307	ABCC1
MSTRG.14234.2	ncbi_120348964	-1	-0.960385	0.002323	ND-ACP
MSTRG.19777.1	ncbi_111053527	-1	-0.960314	0.002331	lolal
MSTRG.26893.3	ncbi_120350011	-1	-0.960195	0.002345	--
XR_005572115.1	ncbi_111050691	-1	-0.960188	0.002346	--
MSTRG.7056.1	ncbi_111061318	-1	-0.960076	0.002359	pep
XR_005570799.1	ncbi_111049140	-1	-0.960034	0.002364	OGDHL
XR_005572092.1	ncbi_111048704	-1	-0.960012	0.002367	RGN
MSTRG.13409.1	ncbi_111045056	-1	-0.959966	0.002372	Gld
XR_005572115.1	ncbi_120356148	-1	-0.959926	0.002377	--
MSTRG.13409.1	ncbi_111051368	-1	-0.959887	0.002381	BTBD3
XR_005572092.1	ncbi_111049066	-1	-0.959865	0.002384	--
MSTRG.14146.1	ncbi_111057031	-1	-0.959612	0.002414	wdhd1
XR_002606347.2	ncbi_120350033	-1	-0.959591	0.002416	LARS2
MSTRG.26893.3	ncbi_120352733	-1	-0.95945	0.002433	ECSIT
MSTRG.26817.1	ncbi_111054332	-1	-0.959423	0.002436	myo19
MSTRG.26817.1	ncbi_111049140	-1	-0.959374	0.002442	OGDHL
MSTRG.3161.1	ncbi_111053071	-1	-0.959338	0.002446	ttll6
MSTRG.17465.1	ncbi_111061318	-1	-0.959188	0.002464	pep
MSTRG.26893.3	ncbi_111056180	-1	-0.95894	0.002494	--
MSTRG.20942.2	ncbi_111054263	-1	-0.958878	0.002502	--
MSTRG.27228.1	ncbi_111062491	-1	-0.95884	0.002506	GLIS2
MSTRG.26893.3	ncbi_111049066	-1	-0.958789	0.002513	--
MSTRG.21200.1	ncbi_111051368	-1	-0.958777	0.002514	BTBD3
MSTRG.3161.1	ncbi_120352733	-1	-0.958671	0.002527	ECSIT
MSTRG.7219.9	ncbi_111045504	-1	-0.958643	0.00253	TKDP1
MSTRG.26077.4	ncbi_111055398	-1	-0.958464	0.002552	--
MSTRG.23567.2	ncbi_120356101	-1	-0.958448	0.002554	CYP3A4
MSTRG.3004.4	ncbi_120356176	-1	-0.958436	0.002555	Slc5a12
MSTRG.26817.1	ncbi_111048749	-1	-0.958374	0.002563	ABCC1
MSTRG.26077.4	ncbi_111056365	-1	-0.958281	0.002574	--
XR_005572092.1	ncbi_111063320	-1	-0.958271	0.002576	OMA1
MSTRG.10089.3	ncbi_111045197	-1	-0.958264	0.002577	SLC46A3
XR_005570799.1	ncbi_111047751	-1	-0.95823	0.002581	--
MSTRG.15796.3	ncbi_111061101	-1	-0.958174	0.002588	gkap1-b
MSTRG.20942.2	ncbi_120351287	-1	-0.958023	0.002606	--
MSTRG.14234.2	ncbi_111046881	-1	-0.957933	0.002617	SPATA20
MSTRG.5593.2	ncbi_120353965	-1	-0.957879	0.002624	--
MSTRG.7219.9	ncbi_111045022	-1	-0.957775	0.002637	ema
MSTRG.26817.1	ncbi_111047751	-1	-0.957718	0.002644	--
MSTRG.18246.2	ncbi_120356176	-1	-0.957683	0.002648	Slc5a12
XR_005570799.1	ncbi_111056740	-1	-0.957673	0.002649	Cdc14a
MSTRG.18865.1	ncbi_111049513	-1	-0.957571	0.002662	--
MSTRG.20942.2	ncbi_120350033	-1	-0.957529	0.002667	LARS2
MSTRG.26893.3	ncbi_111046729	-1	-0.957469	0.002675	ACADS
MSTRG.27228.1	ncbi_111053613	-1	-0.957443	0.002678	--
MSTRG.4276.3	ncbi_111060684	-1	-0.9574	0.002683	--
MSTRG.22821.6	ncbi_111051368	-1	-0.957122	0.002718	BTBD3
XR_005570923.1	ncbi_120352281	-1	-0.957107	0.00272	Ddx10
XR_002606347.2	ncbi_120352281	-1	-0.956952	0.00274	Ddx10
MSTRG.7219.9	ncbi_120356538	-1	-0.95691	0.002745	PGBD2
MSTRG.19777.1	ncbi_111045197	-1	-0.956906	0.002746	SLC46A3
MSTRG.3161.1	ncbi_111063158	-1	-0.956883	0.002749	--
MSTRG.23308.8	ncbi_111062491	-1	-0.956848	0.002753	GLIS2
MSTRG.4276.3	ncbi_111064604	-1	-0.956768	0.002763	-
MSTRG.23567.2	ncbi_111051306	-1	-0.956412	0.002808	--
MSTRG.7056.1	ncbi_111061101	-1	-0.956309	0.002822	gkap1-b
XR_005570799.1	ncbi_111054332	-1	-0.956269	0.002827	myo19
MSTRG.19582.2	ncbi_111063213	-1	-0.956251	0.002829	Tret1
MSTRG.2022.2	ncbi_111061086	-1	-0.956131	0.002845	--
XR_005573330.1	ncbi_111057006	-1	-0.956024	0.002858	--
XR_005573083.1	ncbi_111051368	-1	-0.9559	0.002874	BTBD3
MSTRG.19777.1	ncbi_111060179	-1	-0.95586	0.002879	Cad89D
MSTRG.3161.1	ncbi_120350033	-1	-0.955843	0.002882	LARS2
MSTRG.19582.2	ncbi_111060684	-1	-0.955823	0.002884	--
MSTRG.20942.2	ncbi_111058076	-1	-0.955809	0.002886	--
MSTRG.18865.1	ncbi_111057045	-1	-0.955782	0.00289	Tret1
MSTRG.20942.2	ncbi_111046881	-1	-0.955616	0.002911	SPATA20
MSTRG.18865.1	ncbi_111054155	-1	-0.955463	0.002931	--
MSTRG.5593.2	ncbi_111044590	-1	-0.955418	0.002937	Dus4l
MSTRG.10970.1	ncbi_111051368	-1	-0.955388	0.002941	BTBD3
MSTRG.4276.3	ncbi_111046881	-1	-0.955302	0.002952	SPATA20
XR_005573330.1	ncbi_111048431	-1	-0.955146	0.002973	GDF3
MSTRG.23443.4	ncbi_111063136	-1	-0.955097	0.002979	phospho2
MSTRG.7056.1	ncbi_120350960	-1	-0.955086	0.002981	--
MSTRG.23567.2	ncbi_111060684	-1	-0.955047	0.002986	--
XR_005572494.1	ncbi_111047253	-1	-0.955027	0.002988	Cd63
MSTRG.2022.2	ncbi_120351195	-1	-0.955	0.002992	URA3
MSTRG.17558.1	ncbi_111046681	-1	-0.954904	0.003005	SLC1A2
MSTRG.23567.2	ncbi_111045500	-1	-0.954838	0.003013	TKDP1
MSTRG.16262.4	MSTRG.15430	-1	-0.954763	0.003023	--
XR_005570923.1	ncbi_111059597	-1	-0.954731	0.003027	--
XR_005570799.1	ncbi_111048151	-1	-0.954725	0.003028	--
MSTRG.7219.9	ncbi_111055340	-1	-0.954719	0.003029	SF1
MSTRG.18246.2	ncbi_111061318	-1	-0.954619	0.003042	pep
XR_005572494.1	ncbi_111052954	-1	-0.95454	0.003053	--
MSTRG.10922.1	ncbi_111047800	-1	-0.954426	0.003068	UCP2
XR_005572115.1	ncbi_111048067	-1	-0.954388	0.003073	--
XR_005572092.1	ncbi_111053478	-1	-0.954371	0.003076	--
XR_005570923.1	ncbi_111051306	-1	-0.954308	0.003084	--
XR_005572618.1	ncbi_111060833	-1	-0.954127	0.003108	Tagln2
MSTRG.11846.1	ncbi_111049168	-1	-0.954109	0.003111	--
XR_005573531.1	ncbi_111061318	-1	-0.954071	0.003116	pep
XR_005572092.1	ncbi_111049140	-1	-0.953995	0.003126	OGDHL
XR_005571984.1	ncbi_120356176	-1	-0.95398	0.003128	Slc5a12
MSTRG.9127.12	ncbi_120351573	-1	-0.95383	0.003148	His4
MSTRG.3004.4	ncbi_111050691	-1	-0.953712	0.003164	--
MSTRG.3161.1	ncbi_120348821	-1	-0.953704	0.003165	pgk-1
MSTRG.9161.1	ncbi_111055247	-1	-0.953603	0.003179	foxn3
MSTRG.26893.3	ncbi_111058076	-1	-0.953517	0.003191	--
XR_005573330.1	ncbi_111058481	-1	-0.953506	0.003192	doxa-1
MSTRG.19777.1	ncbi_111059089	-1	-0.953502	0.003193	Tret1
MSTRG.7219.9	ncbi_111051699	-1	-0.953465	0.003198	--
MSTRG.19582.2	ncbi_111045500	-1	-0.953344	0.003214	TKDP1
XR_005572092.1	ncbi_111054155	-1	-0.953325	0.003217	--
MSTRG.26893.3	ncbi_111053443	-1	-0.953284	0.003223	Grhpr
MSTRG.19582.2	ncbi_120351287	-1	-0.953257	0.003226	--
MSTRG.16262.4	ncbi_111048067	-1	-0.953246	0.003228	--
MSTRG.14146.1	ncbi_120351236	-1	-0.953241	0.003228	SATL1
XR_002606347.2	ncbi_111045500	-1	-0.953179	0.003237	TKDP1
MSTRG.18524.1	ncbi_111055247	-1	-0.952986	0.003263	foxn3
MSTRG.18865.1	ncbi_120349368	-1	-0.952857	0.003281	TUBA1C
XR_005570799.1	ncbi_111047253	-1	-0.952852	0.003282	Cd63
XR_005571075.1	ncbi_111054155	-1	-0.952835	0.003284	--
MSTRG.11225.3	ncbi_111045962	-1	-0.952744	0.003297	TIMM23
XR_002606347.2	ncbi_120355616	-1	-0.95258	0.00332	DNAH7
XR_005573932.1	ncbi_120348964	-1	-0.952478	0.003334	ND-ACP
MSTRG.10970.1	ncbi_111063136	-1	-0.952354	0.003351	phospho2
MSTRG.27228.1	ncbi_111047215	-1	-0.952353	0.003351	--
XR_005572494.1	ncbi_111063320	-1	-0.952353	0.003351	OMA1
MSTRG.3161.1	ncbi_111047866	-1	-0.952284	0.003361	PPAF1
XR_005573083.1	ncbi_111063136	-1	-0.95222	0.00337	phospho2
XR_005570923.1	ncbi_111045500	-1	-0.952144	0.003381	TKDP1
XR_005570906.1	ncbi_111057609	-1	-0.952101	0.003387	Samtor
XR_005572248.1	ncbi_111047276	-1	-0.95205	0.003394	EbpIII
XR_005572494.1	ncbi_111062487	-1	-0.952018	0.003398	--
MSTRG.26893.3	ncbi_111049626	-1	-0.951993	0.003402	--
XR_005572494.1	ncbi_120350258	-1	-0.951984	0.003403	--
MSTRG.13132.1	ncbi_111045197	-1	-0.951957	0.003407	SLC46A3
XR_005572494.1	ncbi_120351195	-1	-0.951948	0.003408	URA3
MSTRG.15932.1	ncbi_111043596	-1	-0.951906	0.003414	--
MSTRG.3349.1	ncbi_111051368	-1	-0.951731	0.003439	BTBD3
XR_005572618.1	ncbi_111051680	-1	-0.951712	0.003441	--
MSTRG.3004.4	ncbi_120356460	-1	-0.95153	0.003467	SMS
MSTRG.20597.1	ncbi_111058481	-1	-0.951491	0.003473	doxa-1
XR_005573696.1	ncbi_111047800	-1	-0.951478	0.003474	UCP2
XR_002606347.2	ncbi_120352282	-1	-0.951427	0.003482	--
MSTRG.10922.1	ncbi_111048431	-1	-0.951422	0.003482	GDF3
MSTRG.3161.1	ncbi_111046503	-1	-0.951321	0.003497	--
XR_005572115.1	MSTRG.15430	-1	-0.951253	0.003507	--
MSTRG.14234.2	ncbi_111045500	-1	-0.951237	0.003509	TKDP1
MSTRG.26817.1	ncbi_111058094	-1	-0.951078	0.003531	--
MSTRG.3158.4	ncbi_111046503	-1	-0.951019	0.00354	--
MSTRG.5593.2	ncbi_120356538	-1	-0.951015	0.003541	PGBD2
MSTRG.27228.1	ncbi_111048067	-1	-0.951006	0.003542	--
XR_005572092.1	ncbi_111046792	-1	-0.95096	0.003548	acsbg2
MSTRG.14146.1	ncbi_111051368	-1	-0.950896	0.003558	BTBD3
MSTRG.3161.1	ncbi_111051414	-1	-0.950876	0.00356	--
MSTRG.26893.3	ncbi_111044869	-1	-0.950828	0.003567	--
XR_005570906.1	ncbi_111047253	-1	-0.950774	0.003575	Cd63
XR_005571075.1	ncbi_111056740	-1	-0.95077	0.003576	Cdc14a
MSTRG.19705.1	ncbi_111048504	-1	-0.950753	0.003578	--
MSTRG.21414.6	ncbi_111051680	-1	-0.950656	0.003592	--
MSTRG.17558.1	ncbi_111045884	-1	-0.950632	0.003596	USP2
MSTRG.3161.1	ncbi_111050333	-1	-0.950622	0.003597	slc25a40
MSTRG.10922.1	ncbi_111062491	-1	-0.950548	0.003608	GLIS2
XR_005570923.1	ncbi_111060684	-1	-0.950516	0.003612	--
XR_002606347.2	ncbi_120352871	-1	-0.950509	0.003613	Wdr81
MSTRG.10059.1	ncbi_111051368	-1	-0.950485	0.003617	BTBD3
MSTRG.10059.2	ncbi_111051368	-1	-0.950485	0.003617	BTBD3
XR_005570799.1	ncbi_111052954	-1	-0.95048	0.003618	--
XR_005570799.1	ncbi_111058034	-1	-0.950459	0.003621	--
XR_005572092.1	ncbi_120355484	-1	-0.950385	0.003631	--
MSTRG.7685.2	ncbi_111055247	-1	-0.95029	0.003645	foxn3
XR_005570923.1	ncbi_111063213	-1	-0.950245	0.003652	Tret1
MSTRG.3161.1	ncbi_120350011	-1	-0.950236	0.003653	--
XR_005570906.1	ncbi_120352733	-1	-0.950183	0.003661	ECSIT
MSTRG.26817.1	ncbi_111056740	-1	-0.950162	0.003664	Cdc14a
XR_005572092.1	ncbi_111047392	-1	-0.950033	0.003683	--
MSTRG.26893.3	ncbi_120355481	-1	-0.950031	0.003683	--
MSTRG.3004.4	ncbi_111047215	-1	-0.950007	0.003687	--
MSTRG.11679.1	ncbi_111051651	1	0.950055	0.003679	INTS7
MSTRG.13132.1	ncbi_111054263	1	0.950067	0.003678	--
MSTRG.21245.1	ncbi_111047271	1	0.950074	0.003677	CYP4C1
MSTRG.9664.1	ncbi_111060097	1	0.950087	0.003675	LCC5
MSTRG.3349.1	ncbi_111047271	1	0.950102	0.003673	CYP4C1
MSTRG.23435.7	ncbi_111049012	1	0.950113	0.003671	--
MSTRG.18246.2	ncbi_111060215	1	0.950114	0.003671	--
MSTRG.18524.1	ncbi_120352554	1	0.950118	0.00367	AAEL006169
MSTRG.21928.3	ncbi_111054170	1	0.950141	0.003667	ATP8B2
MSTRG.21096.1	ncbi_111053795	1	0.950159	0.003664	--
MSTRG.23443.4	ncbi_111046873	1	0.950179	0.003661	--
MSTRG.17465.1	ncbi_111046569	1	0.950203	0.003658	anon-37Cs
MSTRG.27502.3	ncbi_120355505	1	0.950213	0.003656	traI
MSTRG.10922.1	ncbi_111056558	1	0.950221	0.003655	SNAP29
MSTRG.11679.1	ncbi_111047218	1	0.950232	0.003654	ttll-15
MSTRG.27414.2	ncbi_111053316	1	0.950248	0.003651	--
MSTRG.9161.1	ncbi_111048878	1	0.950267	0.003648	Nep2
MSTRG.2688.1	ncbi_111056001	1	0.950269	0.003648	DNMT
XR_005573989.1	ncbi_111063151	1	0.950274	0.003648	His2B
MSTRG.13117.2	ncbi_111054738	1	0.950277	0.003647	--
MSTRG.15932.1	ncbi_111052066	1	0.950281	0.003647	AAEL007402
MSTRG.16063.20	ncbi_120352635	1	0.950285	0.003646	--
MSTRG.16063.20	ncbi_111061390	1	0.950287	0.003646	ift46
MSTRG.10089.3	ncbi_111057656	1	0.950295	0.003644	pycr3
XR_005571851.1	ncbi_111062000	1	0.9503	0.003644	--
MSTRG.19267.2	ncbi_111044689	1	0.950311	0.003642	Tssk2
MSTRG.17465.1	ncbi_111053981	1	0.950316	0.003641	--
MSTRG.21245.2	ncbi_120353609	1	0.950326	0.00364	--
MSTRG.9161.1	ncbi_111046632	1	0.950333	0.003639	Efcab2
XR_005570799.1	MSTRG.15430	1	0.950338	0.003638	--
MSTRG.20791.1	ncbi_111064393	1	0.950341	0.003638	Tollo
MSTRG.21645.1	ncbi_111046872	1	0.950347	0.003637	dnm1l
MSTRG.10970.1	ncbi_111044590	1	0.95036	0.003635	Dus4l
MSTRG.21245.2	ncbi_111052342	1	0.950377	0.003632	--
MSTRG.17465.1	ncbi_111051414	1	0.950409	0.003628	--
XR_005570938.1	ncbi_120351267	1	0.950426	0.003625	--
MSTRG.21096.1	ncbi_111050324	1	0.950437	0.003624	--
MSTRG.718.2	ncbi_111058532	1	0.950438	0.003624	--
MSTRG.17648.2	ncbi_111048296	1	0.950445	0.003623	mnb
MSTRG.10089.3	ncbi_111050327	1	0.950456	0.003621	mdh1b
MSTRG.13117.2	ncbi_120353227	1	0.950461	0.00362	--
MSTRG.23435.7	MSTRG.5470	1	0.950476	0.003618	--
XR_005573730.1	ncbi_111062619	1	0.950504	0.003614	Dhod
MSTRG.7023.2	ncbi_111055398	1	0.950513	0.003613	--
MSTRG.718.2	ncbi_111059786	1	0.950524	0.003611	--
MSTRG.9209.1	ncbi_111043705	1	0.950557	0.003607	Tmtc1
MSTRG.21096.1	ncbi_111060628	1	0.950571	0.003604	--
MSTRG.3004.4	ncbi_111047675	1	0.95058	0.003603	fsta
XR_005571851.1	ncbi_120356269	1	0.950586	0.003602	--
MSTRG.11679.1	ncbi_111058611	1	0.950601	0.0036	PNLIP
MSTRG.21040.2	ncbi_111054657	1	0.950633	0.003596	--
MSTRG.20791.1	ncbi_111048587	1	0.95064	0.003594	TTLL1
MSTRG.13132.1	ncbi_111062818	1	0.950643	0.003594	HK2
MSTRG.20791.1	ncbi_111045443	1	0.950658	0.003592	WDR63
MSTRG.17465.1	ncbi_111051318	1	0.95066	0.003592	--
MSTRG.20942.2	ncbi_111057031	1	0.950661	0.003592	wdhd1
MSTRG.19777.1	ncbi_120351195	1	0.950663	0.003591	URA3
MSTRG.20791.1	ncbi_120354629	1	0.950677	0.003589	--
XR_005573696.1	ncbi_111054170	1	0.950704	0.003585	ATP8B2
MSTRG.26118.1	ncbi_111052743	1	0.950717	0.003583	FPGS
MSTRG.19267.2	ncbi_111059222	1	0.950728	0.003582	gudu
MSTRG.27228.1	ncbi_111057609	1	0.950738	0.00358	Samtor
XR_005573531.1	ncbi_111063394	1	0.95074	0.00358	TSSK1B
XR_005570536.1	ncbi_111045767	1	0.950742	0.00358	--
MSTRG.21328.2	ncbi_111049012	1	0.950743	0.00358	--
MSTRG.22325.3	ncbi_111055591	1	0.950782	0.003574	--
XR_005573537.1	ncbi_120350529	1	0.950782	0.003574	--
XR_002606347.2	ncbi_111062491	1	0.950796	0.003572	GLIS2
XR_002606401.2	ncbi_111054775	1	0.950806	0.003571	LIPH
MSTRG.9664.1	ncbi_111063661	1	0.950812	0.00357	--
MSTRG.21328.2	ncbi_111064125	1	0.950814	0.003569	--
MSTRG.26077.4	ncbi_111044590	1	0.95085	0.003564	Dus4l
MSTRG.19267.2	ncbi_111052404	1	0.95085	0.003564	--
MSTRG.27526.1	ncbi_111051860	1	0.950865	0.003562	--
MSTRG.22494.1	ncbi_111051698	1	0.950867	0.003562	--
MSTRG.23567.2	ncbi_111049445	1	0.950878	0.00356	--
MSTRG.10811.1	ncbi_120356547	1	0.950882	0.00356	--
XR_005573932.1	ncbi_111044180	1	0.95089	0.003558	Arsb
MSTRG.18524.1	ncbi_111062512	1	0.950894	0.003558	--
MSTRG.21645.1	ncbi_111061281	1	0.950906	0.003556	PGA
MSTRG.21040.2	ncbi_111056195	1	0.950909	0.003556	--
MSTRG.12403.1	ncbi_111052612	1	0.950912	0.003555	His2B
MSTRG.12403.1	ncbi_111061740	1	0.950912	0.003555	His2B
MSTRG.2194.1	ncbi_111054775	1	0.950917	0.003555	LIPH
MSTRG.14929.1	ncbi_111046523	1	0.950923	0.003554	Slc9a3r2
MSTRG.9506.1	ncbi_111044309	1	0.950977	0.003546	NLK
MSTRG.21040.2	ncbi_111054200	1	0.950977	0.003546	--
MSTRG.21328.2	ncbi_111061281	1	0.950991	0.003544	PGA
MSTRG.9161.1	ncbi_111056195	1	0.950995	0.003543	--
MSTRG.21040.2	ncbi_111049942	1	0.951012	0.003541	CDK5RAP2
MSTRG.23308.8	ncbi_120351766	1	0.951034	0.003538	dnaaf3
MSTRG.27228.1	ncbi_111046480	1	0.951044	0.003536	IQCK
MSTRG.21096.1	ncbi_111063374	1	0.951046	0.003536	--
MSTRG.11450.1	ncbi_111046864	1	0.95106	0.003534	--
MSTRG.11679.1	ncbi_111057877	1	0.951062	0.003534	CYP4C1
XR_005571851.1	ncbi_111047580	1	0.95107	0.003533	--
XR_005573531.1	ncbi_111048782	1	0.951088	0.00353	--
XR_005573996.1	ncbi_120355882	1	0.951094	0.003529	His2B
MSTRG.26118.1	ncbi_111043712	1	0.951139	0.003523	LST
MSTRG.9161.1	ncbi_111050881	1	0.951152	0.003521	DRC3
MSTRG.27120.5	ncbi_120350005	1	0.951166	0.003519	--
MSTRG.17465.1	ncbi_111053443	1	0.951168	0.003519	Grhpr
MSTRG.16008.1	ncbi_111046864	1	0.951174	0.003518	--
MSTRG.19829.1	ncbi_120354358	1	0.951174	0.003518	--
MSTRG.718.2	ncbi_111048587	1	0.951186	0.003516	TTLL1
MSTRG.10089.3	ncbi_111057975	1	0.95121	0.003513	RRAGA
MSTRG.16148.2	ncbi_111060998	1	0.951224	0.003511	-
MSTRG.21645.1	ncbi_111046317	1	0.951226	0.00351	--
MSTRG.23308.8	ncbi_120355616	1	0.951233	0.003509	DNAH7
MSTRG.21096.1	ncbi_111055154	1	0.951241	0.003508	--
MSTRG.22537.1	ncbi_111055477	1	0.951264	0.003505	--
MSTRG.23435.7	ncbi_120349479	1	0.951271	0.003504	--
MSTRG.9506.1	ncbi_111044586	1	0.951289	0.003501	CABLES1
MSTRG.9664.1	ncbi_111059935	1	0.95129	0.003501	NAGA
XR_005573531.1	ncbi_120349858	1	0.95129	0.003501	--
MSTRG.17648.2	MSTRG.26861	1	0.951308	0.003499	insK
MSTRG.23435.7	ncbi_111046377	1	0.951319	0.003497	MYCBP
XR_005571474.1	ncbi_120355777	1	0.951319	0.003497	--
MSTRG.16063.20	ncbi_111063867	1	0.951344	0.003493	--
MSTRG.13132.1	ncbi_111048337	1	0.951354	0.003492	CRYL1
XR_005570852.1	ncbi_111049686	1	0.95141	0.003484	Znf711
MSTRG.11850.1	ncbi_111046398	1	0.951412	0.003484	tiprl
MSTRG.11313.1	ncbi_111053504	1	0.951414	0.003484	--
MSTRG.22821.6	ncbi_111050577	1	0.951422	0.003482	--
MSTRG.18079.5	ncbi_111050478	1	0.951441	0.00348	--
MSTRG.21645.1	ncbi_111045698	1	0.951442	0.00348	PRKACB
MSTRG.9161.1	ncbi_120352733	1	0.951442	0.00348	ECSIT
MSTRG.19443.2	ncbi_111043950	1	0.951448	0.003479	SLC35A2
MSTRG.19777.1	ncbi_111045609	1	0.951452	0.003478	--
MSTRG.17465.1	ncbi_111053035	1	0.951461	0.003477	Pka-C1
MSTRG.22325.3	ncbi_111049707	1	0.951468	0.003476	anon-3B1.2
MSTRG.18246.2	ncbi_111056976	1	0.951497	0.003472	AK7
MSTRG.27064.1	ncbi_111047751	1	0.951501	0.003471	--
XR_005573996.1	ncbi_111044817	1	0.951516	0.003469	ANKRD12
MSTRG.26817.1	ncbi_111053431	1	0.951527	0.003468	--
MSTRG.9664.1	ncbi_111043593	1	0.951607	0.003456	--
XR_005571851.1	ncbi_111053180	1	0.951607	0.003456	RIBC1
MSTRG.21645.1	MSTRG.1110	1	0.951622	0.003454	--
MSTRG.9161.1	ncbi_111057437	1	0.951628	0.003453	MAN2A1
MSTRG.19267.2	ncbi_111043308	1	0.951644	0.003451	abcC12
MSTRG.19777.1	ncbi_111048151	1	0.951663	0.003448	--
MSTRG.12403.1	ncbi_120349890	1	0.951675	0.003447	--
XR_005571331.1	ncbi_111047473	1	0.951707	0.003442	--
XR_005573531.1	ncbi_111044492	1	0.951714	0.003441	--
MSTRG.19582.2	ncbi_111064431	1	0.951726	0.003439	--
XR_005572292.1	ncbi_111046119	1	0.951727	0.003439	Trim9
MSTRG.18524.1	ncbi_111057437	1	0.951738	0.003438	MAN2A1
MSTRG.11850.1	ncbi_111064167	1	0.951754	0.003435	Ano1
MSTRG.19582.2	ncbi_111046864	1	0.951761	0.003434	--
MSTRG.19267.2	ncbi_111047580	1	0.951804	0.003428	--
MSTRG.26118.1	ncbi_111055082	1	0.951813	0.003427	to
MSTRG.18524.1	ncbi_111064223	1	0.951818	0.003426	lap3
XR_005571984.1	ncbi_111057162	1	0.951829	0.003425	--
MSTRG.23435.7	ncbi_111063243	1	0.951848	0.003422	--
XR_005572712.1	ncbi_111055965	1	0.951852	0.003422	--
MSTRG.26199.1	ncbi_120356309	1	0.951875	0.003418	pro11
MSTRG.21414.6	ncbi_111053346	1	0.951895	0.003415	--
MSTRG.22325.3	ncbi_120352554	1	0.951896	0.003415	AAEL006169
MSTRG.10671.1	ncbi_111043705	1	0.951923	0.003412	Tmtc1
MSTRG.23443.4	ncbi_111064604	1	0.951933	0.00341	-
XR_005572712.1	ncbi_111054254	1	0.95194	0.003409	RSPH6A
MSTRG.10089.3	ncbi_111053283	1	0.951951	0.003408	--
MSTRG.21414.6	ncbi_111045966	1	0.951957	0.003407	--
MSTRG.18246.2	ncbi_120350888	1	0.95196	0.003406	--
XR_005573932.1	MSTRG.26197	1	0.951976	0.003404	padC
MSTRG.23569.3	ncbi_111043705	1	0.951991	0.003402	Tmtc1
MSTRG.21096.1	ncbi_120353870	1	0.952002	0.0034	--
MSTRG.19267.2	ncbi_111052159	1	0.952003	0.0034	--
MSTRG.27064.1	ncbi_111058076	1	0.952011	0.003399	--
MSTRG.21645.1	ncbi_111056784	1	0.952018	0.003398	--
MSTRG.9664.1	ncbi_111058755	1	0.952021	0.003398	AAEL008004
MSTRG.21040.2	ncbi_111061539	1	0.952047	0.003394	--
XR_005573932.1	ncbi_120353060	1	0.952073	0.00339	Tret1
MSTRG.21096.1	ncbi_111051318	1	0.952084	0.003389	--
XR_005572712.1	ncbi_111046387	1	0.952103	0.003386	--
MSTRG.26077.4	ncbi_111045767	1	0.952131	0.003382	--
MSTRG.14929.1	ncbi_111046700	1	0.95214	0.003381	SNMP-1
MSTRG.23017.1	ncbi_120350258	1	0.952142	0.003381	--
XR_005570852.1	ncbi_111048713	1	0.952145	0.00338	bre-4
MSTRG.11313.1	ncbi_111051406	1	0.952145	0.00338	--
MSTRG.9664.1	ncbi_120356357	1	0.952151	0.00338	apn2
MSTRG.18524.1	ncbi_111046695	1	0.952159	0.003378	--
MSTRG.27228.1	ncbi_120353061	1	0.952159	0.003378	--
XR_005573996.1	ncbi_111049445	1	0.952163	0.003378	--
MSTRG.23443.4	ncbi_111051699	1	0.952168	0.003377	--
XR_005571075.1	ncbi_111060035	1	0.952174	0.003376	Raf
XR_005573083.1	ncbi_111044590	1	0.952181	0.003375	Dus4l
XR_005571475.1	ncbi_111056993	1	0.9522	0.003373	Arfip2
MSTRG.21096.1	ncbi_111056976	1	0.952207	0.003372	AK7
XR_005570852.1	ncbi_111044264	1	0.952239	0.003367	AAEL008004
XR_005570923.1	ncbi_111053362	1	0.952266	0.003363	Fbh1
MSTRG.21040.2	MSTRG.1110	1	0.952271	0.003363	--
MSTRG.10671.1	ncbi_111056993	1	0.952273	0.003362	Arfip2
MSTRG.9161.1	ncbi_111063609	1	0.952273	0.003362	--
MSTRG.21645.1	ncbi_111055154	1	0.952289	0.00336	--
MSTRG.18534.2	ncbi_111046889	1	0.952296	0.003359	VRK1
MSTRG.13132.1	ncbi_120353965	1	0.95236	0.00335	--
XR_005573330.1	ncbi_111062818	1	0.952376	0.003348	HK2
MSTRG.21928.3	ncbi_111052170	1	0.952379	0.003348	Cubn
MSTRG.9506.1	ncbi_111054775	1	0.952385	0.003347	LIPH
MSTRG.26077.4	ncbi_111046873	1	0.952391	0.003346	--
MSTRG.18524.1	ncbi_111049707	1	0.952391	0.003346	anon-3B1.2
MSTRG.21096.1	ncbi_111056891	1	0.952392	0.003346	TUBB4B
MSTRG.27228.1	ncbi_120355691	1	0.952423	0.003341	--
MSTRG.15932.1	ncbi_111056993	1	0.95243	0.003341	Arfip2
MSTRG.13132.1	ncbi_111049915	1	0.952433	0.00334	--
MSTRG.19777.1	ncbi_111047751	1	0.952435	0.00334	--
MSTRG.11850.1	ncbi_111056001	1	0.952443	0.003339	DNMT
XR_005571474.1	ncbi_111044586	1	0.952444	0.003339	CABLES1
MSTRG.11850.1	MSTRG.14771	1	0.952445	0.003338	--
MSTRG.18302.1	ncbi_111051964	1	0.952453	0.003337	--
MSTRG.26893.3	ncbi_111060186	1	0.952463	0.003336	JUN
XR_005573730.1	ncbi_120354884	1	0.952465	0.003336	AKR1E2
MSTRG.17648.1	ncbi_111048875	1	0.95247	0.003335	PTK7
MSTRG.20597.1	ncbi_111051700	1	0.952498	0.003331	--
MSTRG.27064.1	ncbi_111046480	1	0.952512	0.003329	IQCK
XR_005570610.1	ncbi_111058316	1	0.952536	0.003326	B3galt4
MSTRG.21040.2	ncbi_111060544	1	0.952556	0.003323	--
MSTRG.9161.1	ncbi_111053981	1	0.95258	0.00332	--
MSTRG.2063.1	ncbi_111063661	1	0.952586	0.003319	--
MSTRG.14146.1	ncbi_111055340	1	0.952587	0.003319	SF1
MSTRG.21040.2	ncbi_111061119	1	0.952615	0.003315	plk-1
MSTRG.18524.1	ncbi_111051862	1	0.952625	0.003313	EFHC1
XR_005572018.1	ncbi_111046285	1	0.952634	0.003312	TMEM131
XR_005573531.1	ncbi_111050324	1	0.952646	0.003311	--
MSTRG.9161.1	ncbi_111050324	1	0.95269	0.003304	--
MSTRG.9161.1	ncbi_120355691	1	0.952696	0.003304	--
MSTRG.26118.2	ncbi_111064224	1	0.952702	0.003303	--
MSTRG.22821.6	ncbi_111055340	1	0.952721	0.0033	SF1
XR_005571851.1	ncbi_111054465	1	0.952736	0.003298	CG5065
XR_005570938.1	ncbi_111046523	1	0.952737	0.003298	Slc9a3r2
MSTRG.7685.2	ncbi_111048416	1	0.952746	0.003297	--
MSTRG.13409.1	ncbi_111054738	1	0.952746	0.003297	--
MSTRG.22325.3	ncbi_111044861	1	0.952748	0.003296	--
MSTRG.22325.3	ncbi_111052404	1	0.952751	0.003296	--
MSTRG.21040.2	ncbi_111053117	1	0.952762	0.003294	--
MSTRG.22682.3	ncbi_111051452	1	0.952775	0.003293	--
MSTRG.2022.2	ncbi_120355433	1	0.952785	0.003291	STAG1
MSTRG.20791.1	ncbi_111054255	1	0.952792	0.00329	--
MSTRG.23435.7	ncbi_111059786	1	0.9528	0.003289	--
MSTRG.17648.2	ncbi_111048236	1	0.952821	0.003286	PAQR3
MSTRG.21245.2	ncbi_120356187	1	0.952826	0.003286	--
MSTRG.9161.1	ncbi_111054254	1	0.95283	0.003285	RSPH6A
MSTRG.26199.1	ncbi_111047270	1	0.952833	0.003285	CYP4C1
MSTRG.23308.8	ncbi_120352282	1	0.952837	0.003284	--
MSTRG.14929.1	ncbi_111046119	1	0.952843	0.003283	Trim9
XR_002606401.2	ncbi_111046285	1	0.952858	0.003281	TMEM131
MSTRG.17648.1	ncbi_111046700	1	0.952859	0.003281	SNMP-1
MSTRG.21245.2	ncbi_120353153	1	0.952881	0.003278	--
XR_005573537.1	ncbi_111047580	1	0.952884	0.003278	--
MSTRG.20796.3	ncbi_111048018	1	0.952887	0.003277	F9
MSTRG.19777.1	ncbi_111051124	1	0.952897	0.003276	--
MSTRG.3349.1	ncbi_111056407	1	0.952898	0.003276	--
XR_005571465.1	ncbi_111048726	1	0.952904	0.003275	cu
MSTRG.26118.1	ncbi_120353693	1	0.952904	0.003275	PCP20
MSTRG.24055.1	ncbi_111046415	1	0.95291	0.003274	mAChR-A
MSTRG.23435.7	ncbi_111056702	1	0.952914	0.003273	--
XR_005573996.1	ncbi_111043712	1	0.952932	0.003271	LST
XR_005572712.1	ncbi_111048023	1	0.95294	0.00327	Hen1
MSTRG.19443.2	ncbi_111048296	1	0.952954	0.003268	mnb
MSTRG.9161.1	ncbi_111053117	1	0.952985	0.003264	--
MSTRG.17648.1	ncbi_111051860	1	0.95299	0.003263	--
XR_005570852.1	ncbi_120356231	1	0.953007	0.003261	rpn7
XR_005572712.1	ncbi_120349827	1	0.953008	0.003261	--
MSTRG.18524.1	ncbi_111048023	1	0.953015	0.00326	Hen1
MSTRG.27228.1	ncbi_111046103	1	0.953029	0.003258	TXN
XR_005572248.1	ncbi_111051699	1	0.953029	0.003258	--
MSTRG.21414.6	ncbi_120353693	1	0.953036	0.003257	PCP20
XR_005570298.1	ncbi_120352165	1	0.953039	0.003256	--
MSTRG.2022.2	ncbi_111054389	1	0.953049	0.003255	DUT
MSTRG.11850.1	ncbi_111059261	1	0.953049	0.003255	--
MSTRG.27228.1	ncbi_120350645	1	0.953052	0.003254	--
MSTRG.17648.1	ncbi_111059918	1	0.953056	0.003254	--
XR_005573696.1	ncbi_111062740	1	0.953084	0.00325	--
XR_005572712.1	ncbi_111047473	1	0.953085	0.00325	--
MSTRG.22682.3	ncbi_120349329	1	0.953086	0.00325	sod2
MSTRG.21645.1	ncbi_111062201	1	0.953094	0.003249	LRRC51
MSTRG.18246.2	ncbi_120351766	1	0.953096	0.003248	dnaaf3
MSTRG.19777.1	ncbi_111064450	1	0.953103	0.003247	--
MSTRG.20791.1	ncbi_111043797	1	0.953107	0.003247	PKLR
XR_005573997.1	ncbi_111059404	1	0.953112	0.003246	Hsp83
MSTRG.23435.7	ncbi_111046569	1	0.953115	0.003246	anon-37Cs
MSTRG.10922.1	ncbi_111050333	1	0.953119	0.003245	slc25a40
MSTRG.27414.2	ncbi_111054162	1	0.953163	0.003239	Hsp68
MSTRG.21096.1	ncbi_111045698	1	0.953186	0.003236	PRKACB
XR_005573531.1	ncbi_111060628	1	0.953199	0.003234	--
MSTRG.22682.3	ncbi_111063661	1	0.953203	0.003234	--
MSTRG.13409.1	ncbi_111052342	1	0.953249	0.003227	--
MSTRG.24055.1	ncbi_111048296	1	0.953268	0.003225	mnb
MSTRG.23435.7	ncbi_111049563	1	0.953282	0.003223	ELOVL7
MSTRG.11450.1	ncbi_111043519	1	0.953288	0.003222	--
MSTRG.11846.1	ncbi_111056064	1	0.953293	0.003221	--
MSTRG.21645.1	ncbi_111043545	1	0.953321	0.003217	--
MSTRG.2194.1	ncbi_111044309	1	0.953331	0.003216	NLK
XR_005571851.1	ncbi_111059222	1	0.953343	0.003214	gudu
XR_005573975.1	ncbi_111046864	1	0.953376	0.00321	--
MSTRG.21040.2	ncbi_111049027	1	0.953396	0.003207	--
XR_005573730.1	ncbi_111060878	1	0.953426	0.003203	TIM10
MSTRG.27064.1	ncbi_111057609	1	0.953461	0.003198	Samtor
MSTRG.27064.1	ncbi_111053283	1	0.953473	0.003197	--
MSTRG.20087.1	ncbi_111053717	1	0.953473	0.003197	Spon1
MSTRG.23567.2	ncbi_111060422	1	0.953478	0.003196	--
MSTRG.10671.1	ncbi_111060035	1	0.953491	0.003194	Raf
XR_005570852.1	ncbi_111056064	1	0.953513	0.003191	--
XR_005572712.1	ncbi_111053283	1	0.953558	0.003185	--
MSTRG.10059.1	ncbi_111056397	1	0.953563	0.003185	--
MSTRG.10059.2	ncbi_111056397	1	0.953563	0.003185	--
MSTRG.19829.1	ncbi_111057975	1	0.953563	0.003184	RRAGA
MSTRG.27526.1	ncbi_111049850	1	0.953564	0.003184	--
MSTRG.23308.8	ncbi_111045443	1	0.953577	0.003183	WDR63
MSTRG.10089.3	ncbi_111045500	1	0.953597	0.00318	TKDP1
MSTRG.2063.1	ncbi_120355505	1	0.953603	0.003179	traI
MSTRG.19267.2	ncbi_111053180	1	0.95362	0.003177	RIBC1
MSTRG.21245.2	ncbi_111055340	1	0.953624	0.003176	SF1
XR_005571851.1	ncbi_111063394	1	0.953628	0.003176	TSSK1B
MSTRG.7120.1	ncbi_120356538	1	0.953663	0.003171	PGBD2
XR_005573696.1	ncbi_111045303	1	0.953672	0.00317	--
MSTRG.19777.1	ncbi_111061525	1	0.953676	0.003169	Akap14
MSTRG.23435.7	ncbi_111056195	1	0.95369	0.003167	--
XR_005570938.1	ncbi_111044034	1	0.953691	0.003167	--
XR_005571465.1	ncbi_111048958	1	0.953712	0.003164	meak7
MSTRG.22325.3	ncbi_111057162	1	0.953727	0.003162	--
XR_005573996.1	ncbi_111053346	1	0.953728	0.003162	--
XR_005570536.1	ncbi_111056397	1	0.953742	0.00316	--
XR_005572115.1	ncbi_111046792	1	0.953754	0.003159	acsbg2
MSTRG.9127.12	ncbi_111044590	1	0.95376	0.003158	Dus4l
MSTRG.11225.3	ncbi_111054673	1	0.953761	0.003158	--
XR_005572712.1	ncbi_111048844	1	0.953769	0.003157	--
MSTRG.22325.3	ncbi_111063243	1	0.953793	0.003153	--
XR_005573996.1	MSTRG.26861	1	0.953794	0.003153	insK
XR_005570852.1	ncbi_111049287	1	0.953795	0.003153	--
XR_005572712.1	ncbi_120353870	1	0.953805	0.003152	--
XR_005570534.1	ncbi_120356231	1	0.953812	0.003151	rpn7
XR_005570923.1	ncbi_111058812	1	0.953835	0.003148	CG4666
MSTRG.27075.1	ncbi_111058611	1	0.953836	0.003147	PNLIP
MSTRG.20104.1	ncbi_111050706	1	0.953851	0.003146	TfIIFbeta
XR_005570852.1	ncbi_111045419	1	0.953859	0.003144	--
XR_005572712.1	ncbi_111049027	1	0.953877	0.003142	--
MSTRG.14146.1	ncbi_120353061	1	0.953888	0.00314	--
MSTRG.21040.2	ncbi_111052271	1	0.953917	0.003137	gpt2l
XR_005572494.1	ncbi_111057031	1	0.95393	0.003135	wdhd1
MSTRG.21040.2	ncbi_120349479	1	0.95394	0.003133	--
XR_005572712.1	ncbi_111053535	1	0.953982	0.003128	--
MSTRG.22682.3	ncbi_111053359	1	0.953987	0.003127	traG
MSTRG.14146.1	ncbi_120356187	1	0.954003	0.003125	--
MSTRG.11225.3	ncbi_111057877	1	0.954004	0.003125	CYP4C1
MSTRG.19267.2	ncbi_120355984	1	0.954005	0.003125	--
MSTRG.26118.1	MSTRG.26197	1	0.954009	0.003124	padC
MSTRG.11846.1	ncbi_111054775	1	0.954019	0.003123	LIPH
MSTRG.14929.1	ncbi_111044180	1	0.954021	0.003123	Arsb
MSTRG.19829.1	ncbi_111062818	1	0.954023	0.003122	HK2
MSTRG.27526.1	ncbi_111057905	1	0.954044	0.003119	BRAFLDRAFT_56888
XR_005572712.1	ncbi_111050327	1	0.95405	0.003119	mdh1b
MSTRG.22682.3	ncbi_111047270	1	0.954052	0.003118	CYP4C1
MSTRG.22325.3	ncbi_111052159	1	0.954057	0.003118	--
MSTRG.23308.8	ncbi_111044492	1	0.954059	0.003117	--
MSTRG.21040.2	ncbi_111046387	1	0.954062	0.003117	--
MSTRG.21040.2	ncbi_111049652	1	0.954081	0.003114	Ptpn4
MSTRG.19582.2	ncbi_120354884	1	0.9541	0.003112	AKR1E2
MSTRG.26118.1	ncbi_120353060	1	0.95413	0.003108	Tret1
MSTRG.27502.3	ncbi_111054798	1	0.954175	0.003102	PLB1
MSTRG.4276.3	ncbi_111048875	1	0.954176	0.003102	PTK7
MSTRG.26118.2	ncbi_111049445	1	0.954178	0.003101	--
MSTRG.26220.1	ncbi_111059404	1	0.954193	0.003099	Hsp83
MSTRG.1340.1	ncbi_111048018	1	0.954198	0.003099	F9
MSTRG.19443.2	ncbi_111046415	1	0.954218	0.003096	mAChR-A
MSTRG.19267.2	ncbi_111062893	1	0.954235	0.003094	Fhod3
XR_005572115.1	ncbi_111061390	1	0.954237	0.003093	ift46
MSTRG.11846.1	ncbi_111052550	1	0.95424	0.003093	4CL1
XR_005573537.1	ncbi_111063243	1	0.954248	0.003092	--
MSTRG.9664.1	ncbi_111051566	1	0.954251	0.003092	Oacyl
MSTRG.1340.1	ncbi_111044266	1	0.954275	0.003088	Ac78C
MSTRG.21328.2	ncbi_111059786	1	0.954282	0.003087	--
MSTRG.23435.7	ncbi_111062201	1	0.954286	0.003087	LRRC51
MSTRG.18524.1	ncbi_111043545	1	0.954293	0.003086	--
MSTRG.18079.5	ncbi_111064125	1	0.954309	0.003084	--
XR_002606482.2	ncbi_111046119	1	0.95431	0.003084	Trim9
MSTRG.7685.2	ncbi_120350888	1	0.954344	0.003079	--
MSTRG.19267.2	ncbi_111055591	1	0.954364	0.003077	--
XR_005573531.1	ncbi_111061390	1	0.954365	0.003076	ift46
MSTRG.17465.1	ncbi_111055650	1	0.954367	0.003076	--
MSTRG.2688.1	ncbi_111052460	1	0.954371	0.003075	SLC24A5
MSTRG.27502.3	ncbi_111058112	1	0.954401	0.003072	NOS1AP
MSTRG.27502.3	ncbi_111054584	1	0.954402	0.003071	Gld
MSTRG.9161.1	ncbi_120349883	1	0.954405	0.003071	--
XR_005572115.1	ncbi_111063278	1	0.954421	0.003069	--
MSTRG.17465.1	ncbi_111044455	1	0.954432	0.003067	CCDC40
XR_002606347.2	ncbi_120351561	1	0.95444	0.003066	nrxn1b
MSTRG.27228.1	ncbi_111062818	1	0.954441	0.003066	HK2
MSTRG.26199.1	ncbi_111053362	1	0.954449	0.003065	Fbh1
XR_005572248.1	ncbi_111063158	1	0.954453	0.003065	--
MSTRG.2194.1	ncbi_111046285	1	0.954484	0.00306	TMEM131
MSTRG.27064.1	ncbi_111063278	1	0.954503	0.003058	--
XR_005572712.1	ncbi_120352554	1	0.954504	0.003058	AAEL006169
MSTRG.9161.1	ncbi_120348871	1	0.954513	0.003057	--
MSTRG.27064.1	ncbi_111060240	1	0.954535	0.003054	CFAP45
MSTRG.9209.1	ncbi_111060035	1	0.954559	0.00305	Raf
MSTRG.16262.4	ncbi_111049140	1	0.954585	0.003047	OGDHL
MSTRG.11313.1	ncbi_111047473	1	0.954605	0.003044	--
XR_005570906.1	ncbi_120356574	1	0.95461	0.003044	tut1
MSTRG.23435.7	ncbi_111059957	1	0.954616	0.003043	Smox
MSTRG.21414.6	ncbi_111051452	1	0.95464	0.00304	--
MSTRG.22325.3	ncbi_111054254	1	0.954688	0.003033	RSPH6A
MSTRG.27064.1	ncbi_120353061	1	0.954693	0.003033	--
MSTRG.18524.1	ncbi_111058179	1	0.954695	0.003032	Tret1
MSTRG.18524.1	ncbi_111044455	1	0.954727	0.003028	CCDC40
MSTRG.20791.1	ncbi_111048310	1	0.954731	0.003028	--
MSTRG.9127.12	ncbi_120353227	1	0.954738	0.003027	--
MSTRG.21096.1	ncbi_111044100	1	0.954744	0.003026	--
XR_005572292.1	ncbi_111054162	1	0.954747	0.003025	Hsp68
XR_005573330.1	ncbi_120355961	1	0.954768	0.003023	--
MSTRG.20942.2	ncbi_111053613	1	0.95477	0.003022	--
MSTRG.18329.1	ncbi_120354276	1	0.954774	0.003022	--
MSTRG.17465.1	ncbi_111051406	1	0.954778	0.003021	--
MSTRG.23308.8	ncbi_120350888	1	0.954784	0.00302	--
MSTRG.22821.6	ncbi_111050821	1	0.954794	0.003019	Polr3h
MSTRG.11313.1	ncbi_111045443	1	0.954812	0.003017	WDR63
MSTRG.27228.1	ncbi_111053478	1	0.954818	0.003016	--
MSTRG.14146.1	ncbi_111064604	1	0.954829	0.003015	-
MSTRG.20791.1	ncbi_111051414	1	0.95483	0.003014	--
XR_005571075.1	ncbi_111049131	1	0.954836	0.003014	PDCD11
MSTRG.19777.1	ncbi_120350033	1	0.954837	0.003014	LARS2
MSTRG.12888.1	ncbi_111046938	1	0.95485	0.003012	--
MSTRG.21645.1	ncbi_111054254	1	0.954853	0.003011	RSPH6A
MSTRG.11850.1	ncbi_111043705	1	0.954856	0.003011	Tmtc1
MSTRG.19777.1	ncbi_111044684	1	0.954885	0.003007	--
XR_005573997.1	ncbi_111063930	1	0.954904	0.003005	His2B
MSTRG.11313.1	ncbi_111056784	1	0.954907	0.003004	--
XR_005573730.1	MSTRG.26218	1	0.954935	0.003001	hupA
MSTRG.21645.1	ncbi_111048913	1	0.954957	0.002998	--
MSTRG.23569.3	ncbi_111044309	1	0.954987	0.002994	NLK
MSTRG.23435.7	ncbi_111046387	1	0.954998	0.002992	--
MSTRG.27414.2	ncbi_111063930	1	0.954998	0.002992	His2B
MSTRG.26199.1	ncbi_111049445	1	0.95501	0.002991	--
MSTRG.14146.1	ncbi_111051698	1	0.955017	0.00299	--
XR_005571331.1	ncbi_111058682	1	0.955018	0.00299	MPC2
MSTRG.9161.1	ncbi_111054340	1	0.955073	0.002982	ARMC3
MSTRG.23435.7	ncbi_111054657	1	0.955076	0.002982	--
MSTRG.27502.3	ncbi_111049850	1	0.955082	0.002981	--
MSTRG.9161.1	ncbi_111048587	1	0.955085	0.002981	TTLL1
MSTRG.11313.1	ncbi_111049781	1	0.955086	0.002981	--
XR_005570536.1	ncbi_111052954	1	0.955094	0.002979	--
MSTRG.22682.3	ncbi_120353693	1	0.955096	0.002979	PCP20
MSTRG.23435.7	ncbi_111057162	1	0.955097	0.002979	--
MSTRG.19443.2	ncbi_111046119	1	0.955099	0.002979	Trim9
MSTRG.18865.1	ncbi_111062549	1	0.95512	0.002976	CDK5R1
MSTRG.11313.1	ncbi_111049389	1	0.955126	0.002975	--
XR_002606401.2	ncbi_111060035	1	0.955127	0.002975	Raf
XR_002606482.2	ncbi_111054584	1	0.955139	0.002974	Gld
MSTRG.14929.1	ncbi_120355309	1	0.955142	0.002973	-
MSTRG.17465.1	ncbi_111046872	1	0.955143	0.002973	dnm1l
MSTRG.718.2	ncbi_111048310	1	0.95518	0.002968	--
MSTRG.18079.5	ncbi_111061281	1	0.955195	0.002966	PGA
MSTRG.3161.1	ncbi_111050691	1	0.955196	0.002966	--
XR_005571075.1	ncbi_111048626	1	0.955202	0.002965	ndl
XR_005570852.1	ncbi_111057877	1	0.955205	0.002965	CYP4C1
MSTRG.21928.3	ncbi_111055340	1	0.95522	0.002963	SF1
XR_005571075.1	ncbi_111044266	1	0.955233	0.002961	Ac78C
MSTRG.9664.1	ncbi_111064224	1	0.955265	0.002957	--
MSTRG.18524.1	ncbi_111045434	1	0.955268	0.002957	--
MSTRG.9161.1	ncbi_111043427	1	0.95527	0.002956	--
MSTRG.21096.1	ncbi_111063609	1	0.95529	0.002954	--
MSTRG.17465.1	ncbi_111059222	1	0.955322	0.00295	gudu
MSTRG.718.2	ncbi_111062893	1	0.955322	0.00295	Fhod3
XR_005571475.1	ncbi_120351067	1	0.955332	0.002948	--
XR_005573997.1	ncbi_111046523	1	0.955334	0.002948	Slc9a3r2
MSTRG.19705.1	ncbi_120356146	1	0.955347	0.002946	ATG8
MSTRG.26118.2	ncbi_120353693	1	0.955353	0.002946	PCP20
XR_005573997.1	ncbi_120354884	1	0.955367	0.002944	AKR1E2
MSTRG.9161.1	ncbi_111044381	1	0.955385	0.002941	--
XR_005570534.1	ncbi_111048626	1	0.955413	0.002938	ndl
XR_005572115.1	ncbi_111061525	1	0.955421	0.002937	Akap14
MSTRG.21928.3	ncbi_111054729	1	0.955423	0.002936	atg101
MSTRG.9161.1	ncbi_111050370	1	0.955441	0.002934	--
XR_005571474.1	ncbi_111044264	1	0.955451	0.002933	AAEL008004
MSTRG.17465.1	ncbi_111054340	1	0.955462	0.002931	ARMC3
MSTRG.11313.1	ncbi_111059957	1	0.955464	0.002931	Smox
MSTRG.718.2	ncbi_111046832	1	0.955481	0.002929	--
MSTRG.17465.1	ncbi_120356269	1	0.955492	0.002927	--
MSTRG.23569.3	ncbi_111046285	1	0.955501	0.002926	TMEM131
MSTRG.2063.1	ncbi_111059935	1	0.955512	0.002925	NAGA
XR_005572292.1	ncbi_111047270	1	0.955513	0.002925	CYP4C1
XR_005571474.1	ncbi_111060134	1	0.955521	0.002924	BUB1
XR_005573996.1	ncbi_120349329	1	0.955526	0.002923	sod2
MSTRG.13117.2	ncbi_111051700	1	0.955539	0.002921	--
XR_005571331.1	ncbi_120355691	1	0.955547	0.00292	--
MSTRG.9161.1	ncbi_111043797	1	0.955593	0.002914	PKLR
MSTRG.16179.2	ncbi_111044309	1	0.955597	0.002914	NLK
MSTRG.27526.1	ncbi_111047063	1	0.955608	0.002912	--
MSTRG.7685.2	ncbi_111050791	1	0.955612	0.002912	Oaz
MSTRG.21096.1	ncbi_111060311	1	0.955656	0.002906	CRAT
MSTRG.11850.1	ncbi_111048799	1	0.955681	0.002903	GRXS17
MSTRG.11850.1	ncbi_111056153	1	0.955681	0.002903	Nt5e
MSTRG.11850.1	ncbi_111057689	1	0.955681	0.002903	--
MSTRG.11850.1	ncbi_111062424	1	0.955681	0.002903	--
MSTRG.11850.1	ncbi_120352819	1	0.955681	0.002903	--
MSTRG.12403.1	ncbi_120352292	1	0.955718	0.002898	CYP4C1
MSTRG.2688.1	ncbi_111052014	1	0.955736	0.002896	--
MSTRG.16262.4	ncbi_111046480	1	0.955743	0.002895	IQCK
XR_005571474.1	ncbi_111043705	1	0.95576	0.002892	Tmtc1
MSTRG.9161.1	ncbi_111063374	1	0.955765	0.002892	--
MSTRG.18246.2	ncbi_111058179	1	0.955793	0.002888	Tret1
MSTRG.23435.7	ncbi_120349827	1	0.955794	0.002888	--
MSTRG.3004.4	ncbi_111045417	1	0.955795	0.002888	ppp1cc-a
MSTRG.23435.7	ncbi_111050438	1	0.955797	0.002888	--
XR_005572248.1	ncbi_111050882	1	0.955808	0.002886	Gstt2
MSTRG.21245.2	ncbi_111054744	1	0.95582	0.002885	fth1-a
MSTRG.16262.4	ncbi_111049626	1	0.955824	0.002884	--
XR_005572248.1	ncbi_111064557	1	0.955825	0.002884	--
XR_005572292.1	ncbi_120356489	1	0.955829	0.002884	--
MSTRG.10671.1	ncbi_111058611	1	0.955833	0.002883	PNLIP
MSTRG.27075.1	ncbi_111063151	1	0.955842	0.002882	His2B
MSTRG.2063.1	ncbi_111043593	1	0.955888	0.002876	--
XR_005573537.1	ncbi_111043853	1	0.955889	0.002876	--
XR_005571851.1	ncbi_111061519	1	0.955898	0.002875	CG5065
XR_005570938.1	ncbi_111047063	1	0.955901	0.002874	--
XR_005570906.1	ncbi_111051261	1	0.955916	0.002872	Iars1
MSTRG.11225.3	MSTRG.15430	1	0.955924	0.002871	--
MSTRG.16063.20	ncbi_111049579	1	0.955935	0.00287	--
MSTRG.26118.2	ncbi_111051435	1	0.955963	0.002866	--
MSTRG.7056.1	ncbi_120348821	1	0.955963	0.002866	pgk-1
XR_002606347.2	ncbi_111049445	1	0.955992	0.002862	--
MSTRG.9161.1	ncbi_111046317	1	0.955994	0.002862	--
MSTRG.9161.1	ncbi_111045247	1	0.956001	0.002861	UBE2L3
MSTRG.9161.1	ncbi_111048749	1	0.956006	0.002861	ABCC1
XR_005572712.1	ncbi_111046377	1	0.956027	0.002858	MYCBP
MSTRG.21245.2	ncbi_111051700	1	0.956032	0.002857	--
MSTRG.22325.3	ncbi_111053504	1	0.95608	0.002851	--
XR_005571851.1	ncbi_120350529	1	0.956093	0.002849	--
XR_002606482.2	ncbi_111046700	1	0.956118	0.002846	SNMP-1
MSTRG.718.2	ncbi_111054255	1	0.956121	0.002846	--
MSTRG.11850.1	ncbi_111043287	1	0.956144	0.002843	PPAF3
MSTRG.21096.1	ncbi_111048878	1	0.956144	0.002843	Nep2
MSTRG.21645.1	ncbi_111063609	1	0.956144	0.002843	--
MSTRG.22682.3	ncbi_120353060	1	0.956147	0.002842	Tret1
MSTRG.10922.1	ncbi_111056164	1	0.956164	0.00284	--
MSTRG.14929.1	ncbi_111056511	1	0.956166	0.00284	--
XR_005571851.1	ncbi_111048587	1	0.956175	0.002839	TTLL1
XR_005572292.1	ncbi_111043673	1	0.956194	0.002836	ooc-5
MSTRG.19267.2	ncbi_111044861	1	0.956195	0.002836	--
XR_005573932.1	ncbi_111047063	1	0.956216	0.002834	--
XR_005572712.1	ncbi_111052271	1	0.956226	0.002832	gpt2l
MSTRG.2063.1	ncbi_120356566	1	0.956243	0.00283	--
MSTRG.14929.1	MSTRG.26218	1	0.956244	0.00283	hupA
XR_005571851.1	ncbi_111048310	1	0.956262	0.002828	--
MSTRG.26118.1	ncbi_111063661	1	0.956266	0.002827	--
MSTRG.20791.1	ncbi_111053504	1	0.956268	0.002827	--
XR_005572712.1	ncbi_111060628	1	0.956276	0.002826	--
XR_005570852.1	ncbi_111052550	1	0.956299	0.002823	4CL1
MSTRG.23017.1	ncbi_111062487	1	0.956322	0.00282	--
XR_005573997.1	ncbi_111058112	1	0.956394	0.002811	NOS1AP
XR_005571851.1	ncbi_111053981	1	0.956398	0.00281	--
XR_005572292.1	ncbi_111060878	1	0.956402	0.00281	TIM10
XR_005571475.1	ncbi_111044586	1	0.956407	0.002809	CABLES1
MSTRG.12888.1	ncbi_111051414	1	0.956409	0.002809	--
MSTRG.18524.1	ncbi_111057397	1	0.956422	0.002807	Pgi
MSTRG.11225.3	ncbi_111050469	1	0.956431	0.002806	--
MSTRG.19829.1	ncbi_111063320	1	0.956449	0.002804	OMA1
XR_005571474.1	ncbi_111045419	1	0.956452	0.002803	--
MSTRG.22325.3	ncbi_111061281	1	0.956453	0.002803	PGA
MSTRG.23435.7	ncbi_111053535	1	0.956475	0.0028	--
MSTRG.26220.1	ncbi_111057825	1	0.956494	0.002798	UGT2B9
MSTRG.22325.3	ncbi_120351307	1	0.956498	0.002797	--
MSTRG.13117.2	ncbi_111045504	1	0.956514	0.002795	TKDP1
XR_005573531.1	ncbi_111049652	1	0.956527	0.002794	Ptpn4
MSTRG.17465.1	ncbi_111047340	1	0.956534	0.002793	ARL2BP
MSTRG.21645.1	ncbi_111048587	1	0.95655	0.002791	TTLL1
MSTRG.22325.3	ncbi_111043797	1	0.956558	0.00279	PKLR
MSTRG.18524.1	ncbi_111062625	1	0.956562	0.002789	VPS33B
MSTRG.27075.1	ncbi_111045419	1	0.956569	0.002788	--
XR_005573083.1	ncbi_111046873	1	0.956581	0.002787	--
MSTRG.1340.1	ncbi_111056001	1	0.956584	0.002786	DNMT
MSTRG.17465.1	ncbi_111045060	1	0.956594	0.002785	--
XR_005573537.1	ncbi_111061281	1	0.956594	0.002785	PGA
MSTRG.26199.1	ncbi_111045966	1	0.956598	0.002785	--
MSTRG.9506.1	ncbi_111048018	1	0.956606	0.002784	F9
XR_005573537.1	ncbi_111064125	1	0.956612	0.002783	--
XR_005571851.1	ncbi_111050324	1	0.956617	0.002782	--
MSTRG.7685.2	ncbi_111045417	1	0.956635	0.00278	ppp1cc-a
MSTRG.18524.1	ncbi_111056596	1	0.956645	0.002779	--
MSTRG.17648.1	ncbi_111048296	1	0.95666	0.002777	mnb
MSTRG.18697.1	ncbi_111061525	1	0.956678	0.002775	Akap14
MSTRG.21328.2	MSTRG.20348	1	0.956679	0.002774	--
MSTRG.2063.1	ncbi_111054584	1	0.956693	0.002773	Gld
XR_005572712.1	ncbi_111054704	1	0.95672	0.002769	--
XR_005571475.1	ncbi_111048626	1	0.956721	0.002769	ndl
MSTRG.21928.3	ncbi_111050577	1	0.956751	0.002765	--
XR_005572292.1	ncbi_111049850	1	0.956769	0.002763	--
XR_005572248.1	ncbi_111055669	1	0.956779	0.002762	Sb
MSTRG.11850.1	ncbi_111053431	1	0.956797	0.002759	--
MSTRG.24055.1	ncbi_111046119	1	0.956806	0.002758	Trim9
MSTRG.26118.2	ncbi_111046119	1	0.956814	0.002757	Trim9
XR_005573932.1	ncbi_111060097	1	0.956815	0.002757	LCC5
MSTRG.21645.1	ncbi_111059957	1	0.95682	0.002757	Smox
XR_005573531.1	ncbi_111046938	1	0.956835	0.002755	--
MSTRG.2063.1	ncbi_111053148	1	0.956857	0.002752	nrf-6
MSTRG.11225.3	ncbi_111060035	1	0.956858	0.002752	Raf
MSTRG.10089.3	ncbi_111046331	1	0.956866	0.002751	--
XR_005573996.1	ncbi_111053316	1	0.956867	0.002751	--
MSTRG.11850.1	ncbi_111051651	1	0.956891	0.002748	INTS7
MSTRG.17465.1	ncbi_120353870	1	0.956897	0.002747	--
MSTRG.26220.1	ncbi_120356146	1	0.9569	0.002746	ATG8
XR_005573537.1	ncbi_111050438	1	0.956902	0.002746	--
MSTRG.3004.4	ncbi_111061390	1	0.956909	0.002745	ift46
MSTRG.7219.9	ncbi_111060553	1	0.956918	0.002744	Ermp1
MSTRG.27502.3	ncbi_111059935	1	0.956923	0.002743	NAGA
MSTRG.17465.1	ncbi_111063394	1	0.956942	0.002741	TSSK1B
XR_005573330.1	ncbi_120348766	1	0.956956	0.002739	--
MSTRG.13409.1	ncbi_111055669	1	0.956958	0.002739	Sb
MSTRG.18534.2	ncbi_111055669	1	0.956961	0.002739	Sb
XR_005572494.1	ncbi_111051261	1	0.956974	0.002737	Iars1
MSTRG.21928.3	ncbi_111046873	1	0.956979	0.002736	--
MSTRG.14234.2	ncbi_111059918	1	0.956983	0.002736	--
MSTRG.21040.2	ncbi_111054254	1	0.956998	0.002734	RSPH6A
MSTRG.10970.1	ncbi_111046873	1	0.957006	0.002733	--
XR_005572712.1	ncbi_111048310	1	0.957014	0.002732	--
MSTRG.21645.1	ncbi_111055650	1	0.957015	0.002732	--
MSTRG.13409.1	ncbi_111056407	1	0.957059	0.002726	--
MSTRG.22494.1	ncbi_120356538	1	0.957093	0.002722	PGBD2
MSTRG.14929.1	ncbi_111054584	1	0.957104	0.002721	Gld
XR_005572712.1	MSTRG.5470	1	0.957123	0.002718	--
MSTRG.19829.1	ncbi_111047253	1	0.95713	0.002717	Cd63
MSTRG.19777.1	ncbi_120355484	1	0.957133	0.002717	--
MSTRG.21414.6	ncbi_120356309	1	0.957138	0.002716	pro11
MSTRG.21414.6	MSTRG.26861	1	0.957159	0.002714	insK
MSTRG.21040.2	ncbi_111049631	1	0.957161	0.002713	TTLL3A
MSTRG.26817.1	ncbi_120356231	1	0.957166	0.002713	rpn7
MSTRG.12403.1	ncbi_111057825	1	0.957188	0.00271	UGT2B9
MSTRG.2194.1	ncbi_111060035	1	0.957211	0.002707	Raf
MSTRG.10671.1	ncbi_111044309	1	0.957226	0.002705	NLK
MSTRG.7056.1	ncbi_111063867	1	0.957243	0.002703	--
MSTRG.21645.1	ncbi_111051406	1	0.957279	0.002699	--
MSTRG.19582.2	ncbi_111050819	1	0.95728	0.002699	HSPG2
MSTRG.9506.1	ncbi_111044266	1	0.957283	0.002698	Ac78C
MSTRG.11850.1	ncbi_111059217	1	0.957284	0.002698	--
MSTRG.19705.1	ncbi_111052743	1	0.957286	0.002698	FPGS
MSTRG.7120.1	ncbi_111055340	1	0.957289	0.002697	SF1
MSTRG.26118.2	ncbi_111053316	1	0.957301	0.002696	--
XR_005570906.1	ncbi_111046227	1	0.957307	0.002695	MYSM1
MSTRG.9161.1	ncbi_120349779	1	0.957334	0.002692	tdc-1
XR_005572712.1	ncbi_111046152	1	0.957355	0.002689	--
MSTRG.27075.1	ncbi_111048713	1	0.95737	0.002687	bre-4
MSTRG.26118.2	ncbi_111060859	1	0.957375	0.002687	Slc12a2
MSTRG.18524.1	ncbi_111048782	1	0.957377	0.002686	--
MSTRG.5593.2	ncbi_120351236	1	0.957389	0.002685	SATL1
MSTRG.21414.6	ncbi_120356505	1	0.95742	0.002681	rpoA
XR_005573996.1	ncbi_111060878	1	0.957422	0.002681	TIM10
MSTRG.21645.1	ncbi_111043532	1	0.95743	0.00268	ttc25
XR_005573537.1	ncbi_111044861	1	0.957442	0.002678	--
MSTRG.21040.2	ncbi_111053535	1	0.95745	0.002677	--
XR_005573531.1	ncbi_120348821	1	0.957451	0.002677	pgk-1
MSTRG.9161.1	ncbi_111053478	1	0.957464	0.002676	--
MSTRG.21245.2	ncbi_111064604	1	0.957466	0.002675	-
XR_005572115.1	ncbi_111053478	1	0.957475	0.002674	--
XR_005572115.1	ncbi_111044492	1	0.957477	0.002674	--
XR_005570610.1	ncbi_111044586	1	0.957493	0.002672	CABLES1
MSTRG.21040.2	ncbi_111062625	1	0.957523	0.002668	VPS33B
MSTRG.27414.2	ncbi_120355882	1	0.957538	0.002666	His2B
MSTRG.21200.1	ncbi_120353061	1	0.957559	0.002664	--
MSTRG.13409.1	ncbi_120349099	1	0.957571	0.002662	HTK7
MSTRG.16148.2	ncbi_111048735	1	0.957579	0.002661	PNLIPRP2
MSTRG.18524.1	ncbi_111063243	1	0.957579	0.002661	--
XR_005572092.1	ncbi_111059739	1	0.957607	0.002658	--
MSTRG.23308.8	ncbi_111048844	1	0.957613	0.002657	--
MSTRG.23308.8	ncbi_111057950	1	0.957613	0.002657	--
XR_005573996.1	ncbi_111049383	1	0.95762	0.002656	ple
MSTRG.23443.4	ncbi_111048337	1	0.957628	0.002655	CRYL1
MSTRG.11850.1	ncbi_111051261	1	0.957639	0.002654	Iars1
MSTRG.23435.7	ncbi_111053117	1	0.957649	0.002652	--
XR_005573996.1	ncbi_111046157	1	0.957694	0.002647	Tret1
MSTRG.16063.20	ncbi_111046503	1	0.957694	0.002647	--
XR_005572018.1	ncbi_111052460	1	0.957696	0.002647	SLC24A5
MSTRG.20796.3	ncbi_111043705	1	0.957702	0.002646	Tmtc1
MSTRG.20791.1	ncbi_111059990	1	0.957723	0.002643	--
MSTRG.21645.1	ncbi_111044689	1	0.957739	0.002641	Tssk2
MSTRG.20791.1	ncbi_120354481	1	0.957769	0.002638	--
MSTRG.9161.1	ncbi_111053477	1	0.957788	0.002635	PPIL6
MSTRG.18865.1	ncbi_111045476	1	0.957791	0.002635	adgrg6
MSTRG.9664.1	ncbi_111053359	1	0.957794	0.002634	traG
MSTRG.17648.2	MSTRG.26197	1	0.957803	0.002633	padC
MSTRG.18229.1	ncbi_111061661	1	0.957803	0.002633	-
MSTRG.19777.1	ncbi_111052954	1	0.957807	0.002633	--
MSTRG.20791.1	ncbi_111046832	1	0.95781	0.002632	--
XR_005571474.1	ncbi_111056001	1	0.957811	0.002632	DNMT
MSTRG.26118.1	ncbi_111044180	1	0.95782	0.002631	Arsb
XR_005571465.1	ncbi_111060253	1	0.957824	0.002631	--
MSTRG.9209.1	ncbi_111048018	1	0.95784	0.002629	F9
MSTRG.16063.20	ncbi_111047688	1	0.957845	0.002628	snk
MSTRG.1340.1	ncbi_111052460	1	0.957857	0.002627	SLC24A5
MSTRG.20942.2	ncbi_120351712	1	0.95786	0.002626	nrxn1b
MSTRG.18246.2	ncbi_111046290	1	0.957861	0.002626	AMMECR1L
XR_005570923.1	ncbi_120356146	1	0.9579	0.002621	ATG8
MSTRG.12888.1	ncbi_111048844	1	0.957901	0.002621	--
XR_002606482.2	ncbi_111047063	1	0.95792	0.002619	--
XR_005573539.1	ncbi_111053123	1	0.957922	0.002619	XPR1
XR_005573997.1	ncbi_111043519	1	0.957929	0.002618	--
XR_005571984.1	ncbi_111048416	1	0.957942	0.002616	--
XR_005573996.1	ncbi_111048650	1	0.957959	0.002614	--
MSTRG.17465.1	ncbi_111044100	1	0.95797	0.002613	--
MSTRG.26118.1	ncbi_111060878	1	0.957972	0.002612	TIM10
MSTRG.10059.1	ncbi_111064620	1	0.957983	0.002611	--
MSTRG.10059.2	ncbi_111064620	1	0.957983	0.002611	--
MSTRG.22325.3	ncbi_111048416	1	0.957988	0.00261	--
MSTRG.23435.7	ncbi_111044455	1	0.957994	0.00261	CCDC40
MSTRG.26817.1	ncbi_120355433	1	0.957998	0.002609	STAG1
MSTRG.4276.3	ncbi_120355309	1	0.958028	0.002606	-
MSTRG.21040.2	ncbi_111046604	1	0.958042	0.002604	--
MSTRG.14929.1	ncbi_111051566	1	0.958051	0.002603	Oacyl
MSTRG.16262.4	ncbi_111056740	1	0.958051	0.002603	Cdc14a
MSTRG.19582.2	ncbi_111059918	1	0.95806	0.002602	--
MSTRG.23567.2	ncbi_120354884	1	0.958081	0.002599	AKR1E2
MSTRG.11313.1	ncbi_111056702	1	0.958107	0.002596	--
MSTRG.18524.1	ncbi_111054255	1	0.958122	0.002594	--
MSTRG.9161.1	ncbi_111051013	1	0.95815	0.00259	--
MSTRG.18524.1	ncbi_111053286	1	0.958152	0.00259	--
XR_005571465.1	ncbi_111053123	1	0.958159	0.002589	XPR1
XR_005573083.1	ncbi_111050577	1	0.958199	0.002585	--
XR_005573083.1	ncbi_111055340	1	0.958207	0.002583	SF1
MSTRG.23435.7	ncbi_111057950	1	0.958237	0.00258	--
XR_005571851.1	ncbi_111053504	1	0.958243	0.002579	--
MSTRG.21040.2	ncbi_120353303	1	0.958282	0.002574	--
MSTRG.16262.4	ncbi_111050813	1	0.958292	0.002573	Jafrac1
MSTRG.26220.1	ncbi_120356566	1	0.958303	0.002572	--
MSTRG.9161.1	ncbi_111058682	1	0.958308	0.002571	MPC2
MSTRG.19777.1	ncbi_111046792	1	0.958328	0.002569	acsbg2
XR_005573330.1	ncbi_111047392	1	0.95833	0.002568	--
XR_005571851.1	ncbi_111043964	1	0.958334	0.002568	--
XR_005570906.1	ncbi_111050691	1	0.958334	0.002568	--
MSTRG.21245.2	ncbi_111064220	1	0.958334	0.002568	Hsp27
MSTRG.21096.1	ncbi_111045060	1	0.95835	0.002566	--
MSTRG.10970.1	ncbi_111055340	1	0.958353	0.002566	SF1
MSTRG.17465.1	ncbi_111053180	1	0.958361	0.002565	RIBC1
MSTRG.21096.1	ncbi_120348717	1	0.958374	0.002563	--
MSTRG.14146.1	ncbi_120356538	1	0.958375	0.002563	PGBD2
MSTRG.18524.1	ncbi_111054391	1	0.958377	0.002563	--
MSTRG.21096.1	ncbi_111056195	1	0.958391	0.002561	--
MSTRG.16008.1	ncbi_111050866	1	0.958394	0.002561	--
MSTRG.21200.1	ncbi_111054738	1	0.9584	0.00256	--
MSTRG.21040.2	ncbi_111049249	1	0.95841	0.002559	--
XR_005571851.1	ncbi_111044861	1	0.958417	0.002558	--
XR_005571984.1	ncbi_111060215	1	0.958423	0.002557	--
MSTRG.21040.2	ncbi_111048310	1	0.95843	0.002556	--
XR_005573730.1	ncbi_111046523	1	0.958432	0.002556	Slc9a3r2
MSTRG.27064.1	ncbi_111050813	1	0.958441	0.002555	Jafrac1
MSTRG.16063.20	ncbi_111060215	1	0.958441	0.002555	--
MSTRG.9161.1	ncbi_120355484	1	0.958441	0.002555	--
XR_005573330.1	ncbi_111056407	1	0.958461	0.002552	--
MSTRG.10970.1	ncbi_111050577	1	0.958472	0.002551	--
MSTRG.19267.2	ncbi_111055399	1	0.958477	0.00255	TUBA8
MSTRG.16148.2	ncbi_111051452	1	0.958498	0.002548	--
MSTRG.21645.1	ncbi_111047473	1	0.958506	0.002547	--
MSTRG.10922.1	ncbi_111062740	1	0.958514	0.002546	--
XR_005572494.1	ncbi_111050691	1	0.958526	0.002544	--
MSTRG.22537.1	ncbi_111064220	1	0.958528	0.002544	Hsp27
MSTRG.11679.1	ncbi_111056297	1	0.958535	0.002543	4CL1
MSTRG.19777.1	ncbi_120352733	1	0.958546	0.002542	ECSIT
XR_005573932.1	ncbi_111046868	1	0.958563	0.00254	--
MSTRG.10671.1	ncbi_111051725	1	0.958569	0.002539	TBC1D1
MSTRG.21096.1	ncbi_111062391	1	0.958573	0.002539	Cyp12a4
XR_005572092.1	ncbi_111055358	1	0.958576	0.002538	acp4
MSTRG.11679.1	ncbi_111049287	1	0.958578	0.002538	--
MSTRG.21096.1	ncbi_111049652	1	0.95858	0.002538	Ptpn4
MSTRG.22325.3	ncbi_111054255	1	0.95859	0.002537	--
XR_005571075.1	ncbi_111059937	1	0.9586	0.002535	FucTA
XR_005572494.1	ncbi_111048067	1	0.958629	0.002532	--
MSTRG.10922.1	ncbi_111051745	1	0.958636	0.002531	--
MSTRG.20087.1	ncbi_120356369	1	0.958676	0.002526	LYS5
MSTRG.21040.2	ncbi_120349827	1	0.958681	0.002526	--
MSTRG.26220.1	MSTRG.26861	1	0.958686	0.002525	insK
MSTRG.9209.1	ncbi_111046285	1	0.95869	0.002524	TMEM131
MSTRG.27502.3	ncbi_111046868	1	0.958709	0.002522	--
MSTRG.21414.6	ncbi_111054798	1	0.958742	0.002518	PLB1
MSTRG.27414.2	ncbi_111059698	1	0.958804	0.002511	SDR16C6
MSTRG.21200.1	ncbi_120356538	1	0.958843	0.002506	PGBD2
MSTRG.14929.1	ncbi_120353229	1	0.958864	0.002504	--
MSTRG.10671.1	ncbi_111044586	1	0.958876	0.002502	CABLES1
XR_005573996.1	ncbi_120356566	1	0.958903	0.002499	--
XR_005572292.1	ncbi_111052743	1	0.958904	0.002499	FPGS
XR_002606347.2	ncbi_111052743	1	0.958923	0.002496	FPGS
MSTRG.14234.2	ncbi_120351712	1	0.958931	0.002495	nrxn1b
MSTRG.22682.3	ncbi_120356146	1	0.958971	0.00249	ATG8
MSTRG.21245.2	ncbi_111044590	1	0.958983	0.002489	Dus4l
MSTRG.22682.3	MSTRG.26218	1	0.959018	0.002485	hupA
MSTRG.19705.1	ncbi_120350792	1	0.959019	0.002485	--
MSTRG.11225.3	ncbi_120356574	1	0.959022	0.002484	tut1
MSTRG.11679.1	ncbi_111053344	1	0.959033	0.002483	Lhcgr
XR_005572712.1	ncbi_111048587	1	0.959047	0.002481	TTLL1
XR_005573997.1	ncbi_111060878	1	0.959054	0.002481	TIM10
XR_005573330.1	ncbi_111048704	1	0.959058	0.00248	RGN
MSTRG.13409.1	ncbi_111060185	1	0.959069	0.002479	LARS2
MSTRG.23443.4	ncbi_111044590	1	0.959073	0.002478	Dus4l
XR_005573730.1	ncbi_120355505	1	0.95908	0.002477	traI
MSTRG.27228.1	ncbi_120355484	1	0.959086	0.002477	--
XR_005573730.1	ncbi_111043712	1	0.959088	0.002477	LST
MSTRG.26118.2	ncbi_111048236	1	0.959115	0.002473	PAQR3
XR_005570534.1	ncbi_120355946	1	0.959115	0.002473	LAC25
MSTRG.21096.1	ncbi_111055399	1	0.95913	0.002471	TUBA8
MSTRG.11313.1	ncbi_111046632	1	0.959141	0.00247	Efcab2
XR_005573730.1	ncbi_111048875	1	0.959147	0.002469	PTK7
MSTRG.16008.1	ncbi_120356489	1	0.959147	0.002469	--
MSTRG.20796.3	ncbi_111060035	1	0.959183	0.002465	Raf
MSTRG.16262.4	ncbi_111046103	1	0.959199	0.002463	TXN
MSTRG.16008.1	ncbi_111060859	1	0.9592	0.002463	Slc12a2
MSTRG.27502.3	MSTRG.26861	1	0.959204	0.002463	insK
MSTRG.18524.1	ncbi_111054769	1	0.959208	0.002462	--
MSTRG.27228.1	ncbi_111050327	1	0.959213	0.002461	mdh1b
XR_005571851.1	ncbi_111055965	1	0.959215	0.002461	--
MSTRG.2688.1	ncbi_111044586	1	0.959218	0.002461	CABLES1
MSTRG.2022.2	ncbi_120356148	1	0.959232	0.002459	--
MSTRG.23435.7	ncbi_111061281	1	0.959239	0.002458	PGA
MSTRG.7685.2	ncbi_111049579	1	0.959241	0.002458	--
MSTRG.23435.7	ncbi_120353870	1	0.959263	0.002455	--
XR_005572115.1	ncbi_111054131	1	0.959264	0.002455	--
XR_005573696.1	ncbi_120349099	1	0.959291	0.002452	HTK7
MSTRG.17465.1	ncbi_120351766	1	0.959293	0.002452	dnaaf3
MSTRG.7056.1	ncbi_111049579	1	0.959298	0.002451	--
MSTRG.27075.1	ncbi_111048018	1	0.959316	0.002449	F9
XR_005570298.1	ncbi_120353609	1	0.959363	0.002444	--
XR_005570534.1	ncbi_111051725	1	0.959381	0.002441	TBC1D1
MSTRG.18524.1	ncbi_111055681	1	0.959382	0.002441	Iqub
MSTRG.18246.2	ncbi_111047688	1	0.959387	0.002441	snk
MSTRG.718.2	ncbi_111058179	1	0.959393	0.00244	Tret1
MSTRG.22325.3	ncbi_111055965	1	0.959395	0.00244	--
MSTRG.13409.1	ncbi_111064034	1	0.959427	0.002436	Ubr5
MSTRG.23435.7	ncbi_111049027	1	0.959437	0.002435	--
MSTRG.21040.2	ncbi_111046377	1	0.959451	0.002433	MYCBP
MSTRG.21096.1	ncbi_111058179	1	0.959453	0.002433	Tret1
MSTRG.27526.1	ncbi_111058429	1	0.959465	0.002431	ARSB
MSTRG.18229.1	ncbi_111046700	1	0.959474	0.00243	SNMP-1
MSTRG.11225.3	ncbi_111055387	1	0.959486	0.002429	XDH
MSTRG.13409.1	ncbi_111056558	1	0.959492	0.002428	SNAP29
MSTRG.20942.1	ncbi_111055477	1	0.959512	0.002426	--
XR_002606482.2	ncbi_111060279	1	0.95953	0.002424	--
MSTRG.23435.7	ncbi_111051406	1	0.959537	0.002423	--
MSTRG.23569.3	ncbi_111048018	1	0.959545	0.002422	F9
XR_005570852.1	ncbi_111054775	1	0.959606	0.002415	LIPH
MSTRG.17648.2	ncbi_120355309	1	0.959657	0.002408	-
MSTRG.21096.1	ncbi_120353303	1	0.95966	0.002408	--
XR_005573997.1	ncbi_111053346	1	0.959673	0.002407	--
MSTRG.11225.3	ncbi_111053431	1	0.959683	0.002405	--
MSTRG.9161.1	ncbi_111063394	1	0.959709	0.002402	TSSK1B
MSTRG.23435.7	ncbi_120352635	1	0.959713	0.002402	--
MSTRG.14929.1	ncbi_111058755	1	0.959718	0.002401	AAEL008004
XR_005573997.1	ncbi_120353669	1	0.959718	0.002401	--
MSTRG.26118.2	ncbi_111053359	1	0.959722	0.002401	traG
MSTRG.22325.3	ncbi_111053035	1	0.959725	0.0024	Pka-C1
MSTRG.23435.7	ncbi_120351307	1	0.95973	0.0024	--
MSTRG.18524.1	ncbi_111053795	1	0.959743	0.002398	--
MSTRG.16262.4	ncbi_111061525	1	0.959744	0.002398	Akap14
XR_005570799.1	ncbi_111048067	1	0.959762	0.002396	--
MSTRG.18697.1	ncbi_120353061	1	0.95977	0.002395	--
MSTRG.3212.1	ncbi_111055477	1	0.959796	0.002392	--
MSTRG.23308.8	ncbi_111051745	1	0.959808	0.002391	--
XR_005571984.1	ncbi_111046290	1	0.959811	0.00239	AMMECR1L
MSTRG.27075.1	MSTRG.14771	1	0.959826	0.002389	--
MSTRG.18079.5	MSTRG.20348	1	0.959829	0.002388	--
XR_005571851.1	ncbi_111062201	1	0.959835	0.002387	LRRC51
XR_005571474.1	ncbi_111049362	1	0.959837	0.002387	--
MSTRG.17465.1	ncbi_111044689	1	0.959857	0.002385	Tssk2
XR_005573537.1	ncbi_111058784	1	0.959858	0.002385	Spag6
XR_005572292.1	ncbi_111044180	1	0.959888	0.002381	Arsb
MSTRG.26118.2	ncbi_111044817	1	0.959891	0.002381	ANKRD12
XR_005572494.1	ncbi_111052953	1	0.959891	0.002381	--
XR_005572712.1	ncbi_111059885	1	0.959893	0.002381	Kif3b
XR_005572712.1	ncbi_111063374	1	0.959923	0.002377	--
XR_002606482.2	ncbi_111046868	1	0.959948	0.002374	--
XR_005570852.1	ncbi_120355703	1	0.959953	0.002373	--
MSTRG.7023.2	ncbi_111049131	1	0.959957	0.002373	PDCD11
XR_005571851.1	ncbi_111046872	1	0.959961	0.002373	dnm1l
XR_005573531.1	ncbi_111047675	1	0.959987	0.00237	fsta
XR_005573531.1	ncbi_111045417	1	0.959998	0.002368	ppp1cc-a
MSTRG.12888.1	ncbi_111049579	1	0.959999	0.002368	--
XR_005573730.1	ncbi_111053346	1	0.960036	0.002364	--
XR_005573531.1	ncbi_111043797	1	0.960047	0.002362	PKLR
MSTRG.22325.3	ncbi_111064125	1	0.960048	0.002362	--
MSTRG.11313.1	MSTRG.5470	1	0.96005	0.002362	--
MSTRG.7120.1	ncbi_111054738	1	0.960054	0.002362	--
MSTRG.14929.1	ncbi_120350085	1	0.960066	0.00236	VAChT
MSTRG.26118.1	ncbi_111046157	1	0.960119	0.002354	Tret1
MSTRG.27228.1	ncbi_111054263	1	0.960124	0.002353	--
MSTRG.27228.1	ncbi_111053283	1	0.960128	0.002353	--
XR_005571984.1	ncbi_111059990	1	0.960128	0.002353	--
MSTRG.19777.1	ncbi_111049915	1	0.960138	0.002352	--
MSTRG.18302.1	ncbi_120351766	1	0.960143	0.002351	dnaaf3
XR_005571075.1	ncbi_120356574	1	0.960146	0.002351	tut1
MSTRG.14929.1	ncbi_111046320	1	0.960174	0.002348	Rrp1
MSTRG.27228.1	ncbi_120349779	1	0.960188	0.002346	tdc-1
XR_005573537.1	ncbi_111050065	1	0.960197	0.002345	Dnah8
XR_005570906.1	ncbi_111050469	1	0.960216	0.002343	--
MSTRG.16148.2	ncbi_120349890	1	0.960251	0.002339	--
MSTRG.23443.4	ncbi_120353153	1	0.960256	0.002338	--
MSTRG.11679.1	ncbi_111043287	1	0.960262	0.002337	PPAF3
MSTRG.21414.6	ncbi_111059698	1	0.960266	0.002337	SDR16C6
XR_005571851.1	ncbi_111052159	1	0.96027	0.002336	--
MSTRG.12888.1	ncbi_111047675	1	0.960273	0.002336	fsta
MSTRG.19777.1	ncbi_111058626	1	0.960291	0.002334	IST1
XR_005571851.1	ncbi_111058915	1	0.960318	0.002331	--
MSTRG.21245.2	ncbi_111050577	1	0.96034	0.002328	--
MSTRG.16008.1	ncbi_111044180	1	0.960355	0.002326	Arsb
XR_005572292.1	ncbi_111049383	1	0.960363	0.002326	ple
MSTRG.17648.2	ncbi_120356489	1	0.960394	0.002322	--
MSTRG.11225.3	ncbi_111046898	1	0.960397	0.002322	tal1
XR_005573996.1	ncbi_111062864	1	0.960402	0.002321	CarT
MSTRG.18534.2	ncbi_111054729	1	0.960422	0.002319	atg101
MSTRG.16008.1	ncbi_120353060	1	0.960425	0.002318	Tret1
XR_005571474.1	ncbi_120356231	1	0.960426	0.002318	rpn7
MSTRG.18524.1	ncbi_120354481	1	0.960428	0.002318	--
MSTRG.4276.3	ncbi_111046157	1	0.960448	0.002316	Tret1
XR_002606401.2	ncbi_111056297	1	0.960454	0.002315	4CL1
MSTRG.22494.1	ncbi_111047271	1	0.960455	0.002315	CYP4C1
MSTRG.27526.1	ncbi_111046700	1	0.960456	0.002315	SNMP-1
MSTRG.23435.7	ncbi_111046033	1	0.960477	0.002312	--
MSTRG.23308.8	ncbi_111053478	1	0.960477	0.002312	--
MSTRG.18302.1	ncbi_120351307	1	0.96049	0.002311	--
MSTRG.27075.1	ncbi_111051651	1	0.960491	0.002311	INTS7
XR_005572115.1	ncbi_111060240	1	0.960491	0.002311	CFAP45
MSTRG.21928.3	ncbi_111051698	1	0.960492	0.00231	--
XR_005573997.1	ncbi_111044817	1	0.960497	0.00231	ANKRD12
MSTRG.27075.1	ncbi_111057877	1	0.960518	0.002308	CYP4C1
MSTRG.18534.2	ncbi_111052170	1	0.960541	0.002305	Cubn
MSTRG.18347.1	ncbi_111046889	1	0.960543	0.002305	VRK1
MSTRG.19705.1	ncbi_120349890	1	0.960544	0.002304	--
XR_005573539.1	ncbi_111064462	1	0.960546	0.002304	Rph3a
MSTRG.1350.3	ncbi_111048164	1	0.960551	0.002304	--
XR_005573330.1	ncbi_111063158	1	0.960558	0.002303	--
MSTRG.23435.7	ncbi_111062893	1	0.960575	0.002301	Fhod3
MSTRG.9161.1	ncbi_111050536	1	0.960578	0.002301	--
MSTRG.18246.2	ncbi_120352635	1	0.960578	0.0023	--
MSTRG.12888.1	ncbi_111060311	1	0.960579	0.0023	CRAT
MSTRG.9161.1	ncbi_111046938	1	0.960591	0.002299	--
MSTRG.10059.1	ncbi_111045767	1	0.960595	0.002299	--
MSTRG.10059.2	ncbi_111045767	1	0.960595	0.002299	--
XR_005572494.1	ncbi_111045197	1	0.960596	0.002298	SLC46A3
MSTRG.9161.1	ncbi_111055048	1	0.960641	0.002293	ppp1cc-a
MSTRG.27064.1	ncbi_120355481	1	0.960658	0.002291	--
MSTRG.3349.1	ncbi_120353227	1	0.960685	0.002288	--
MSTRG.19267.2	ncbi_111050438	1	0.960692	0.002287	--
XR_005572712.1	ncbi_111046938	1	0.960698	0.002287	--
XR_005573083.1	ncbi_120349099	1	0.960702	0.002286	HTK7
XR_005571984.1	ncbi_111054131	1	0.960719	0.002284	--
MSTRG.23435.7	ncbi_111046872	1	0.960741	0.002282	dnm1l
XR_005571475.1	ncbi_111046398	1	0.960749	0.002281	tiprl
MSTRG.10089.3	ncbi_111047253	1	0.960757	0.00228	Cd63
MSTRG.26118.2	ncbi_120356489	1	0.960765	0.002279	--
MSTRG.21040.2	ncbi_111051778	1	0.960789	0.002276	--
MSTRG.21096.1	ncbi_111046604	1	0.9608	0.002275	--
XR_002606401.2	ncbi_111048018	1	0.960826	0.002272	F9
MSTRG.21096.1	ncbi_111052271	1	0.960836	0.002271	gpt2l
MSTRG.26118.2	ncbi_120353060	1	0.960851	0.002269	Tret1
MSTRG.9161.1	ncbi_111050414	1	0.96086	0.002268	--
XR_005572115.1	ncbi_111053283	1	0.960861	0.002268	--
MSTRG.2194.1	ncbi_111056297	1	0.960882	0.002265	4CL1
MSTRG.22325.3	ncbi_111058179	1	0.960885	0.002265	Tret1
MSTRG.18246.2	ncbi_111050791	1	0.960901	0.002263	Oaz
XR_005573996.1	ncbi_111061470	1	0.960911	0.002262	--
MSTRG.19777.1	ncbi_111058034	1	0.960916	0.002262	--
XR_005572115.1	ncbi_111049915	1	0.960919	0.002261	--
MSTRG.10811.1	ncbi_111043697	1	0.96092	0.002261	--
MSTRG.21645.1	ncbi_111055965	1	0.96092	0.002261	--
MSTRG.21645.1	ncbi_111045060	1	0.960926	0.00226	--
MSTRG.7056.1	ncbi_120354629	1	0.960946	0.002258	--
MSTRG.9664.1	ncbi_111043519	1	0.96095	0.002258	--
MSTRG.23443.4	ncbi_111054738	1	0.960974	0.002255	--
MSTRG.26077.4	ncbi_111057722	1	0.960982	0.002254	--
MSTRG.26893.3	ncbi_111055358	1	0.961003	0.002252	acp4
XR_005570534.1	ncbi_111058611	1	0.961006	0.002251	PNLIP
MSTRG.23017.1	ncbi_120355691	1	0.96101	0.002251	--
MSTRG.26199.1	ncbi_120355505	1	0.961036	0.002248	traI
MSTRG.13132.1	ncbi_111045500	1	0.961048	0.002246	TKDP1
MSTRG.9161.1	ncbi_111048310	1	0.961054	0.002246	--
MSTRG.718.2	ncbi_111057162	1	0.961059	0.002245	--
MSTRG.16148.2	ncbi_120348998	1	0.961064	0.002245	-
XR_005573537.1	ncbi_111043308	1	0.961069	0.002244	abcC12
MSTRG.11313.1	ncbi_111055124	1	0.961076	0.002243	gefJ
XR_005573996.1	ncbi_120356505	1	0.961077	0.002243	rpoA
MSTRG.27228.1	ncbi_111063278	1	0.961106	0.00224	--
MSTRG.19777.1	ncbi_120351148	1	0.961113	0.002239	--
MSTRG.18079.5	ncbi_111049652	1	0.961127	0.002237	Ptpn4
MSTRG.12888.1	ncbi_120348821	1	0.961149	0.002235	pgk-1
MSTRG.14929.1	ncbi_111044863	1	0.96115	0.002235	wat
MSTRG.22325.3	ncbi_111044455	1	0.961152	0.002234	CCDC40
MSTRG.20796.3	ncbi_111046285	1	0.961155	0.002234	TMEM131
MSTRG.9161.1	ncbi_120350818	1	0.961155	0.002234	zdhhc15b
XR_005570534.1	ncbi_111055257	1	0.961157	0.002234	SLC7A5
MSTRG.21096.1	ncbi_111046646	1	0.961232	0.002225	ATP6V1E1
MSTRG.7023.2	ncbi_111057664	1	0.96125	0.002223	Mmp10
MSTRG.17648.2	ncbi_111044863	1	0.961258	0.002222	wat
MSTRG.2022.2	ncbi_111053891	1	0.96126	0.002222	Orct
MSTRG.18524.1	ncbi_111053731	1	0.961272	0.002221	LAP3
MSTRG.18302.1	ncbi_111047502	1	0.961282	0.00222	--
MSTRG.21096.1	ncbi_120353699	1	0.961293	0.002218	--
MSTRG.13117.2	ncbi_111046873	1	0.961306	0.002217	--
MSTRG.11225.3	ncbi_111046883	1	0.961309	0.002216	Tret1
MSTRG.9161.1	ncbi_111046897	1	0.961309	0.002216	--
MSTRG.10089.3	ncbi_120350258	1	0.961309	0.002217	--
MSTRG.10089.3	ncbi_111051306	1	0.961322	0.002215	--
XR_005572712.1	ncbi_111050478	1	0.961323	0.002215	--
XR_005572712.1	MSTRG.447	1	0.961326	0.002215	--
MSTRG.19582.2	MSTRG.26197	1	0.961327	0.002215	padC
MSTRG.11679.1	ncbi_111045729	1	0.961356	0.002211	--
XR_005573531.1	ncbi_111054200	1	0.961361	0.002211	--
MSTRG.20597.1	ncbi_111055669	1	0.961386	0.002208	Sb
MSTRG.23443.4	ncbi_120356187	1	0.961415	0.002204	--
MSTRG.16063.20	ncbi_120350888	1	0.961427	0.002203	--
MSTRG.10671.1	ncbi_120355777	1	0.961431	0.002203	--
XR_005572712.1	ncbi_111055154	1	0.961437	0.002202	--
MSTRG.11846.1	ncbi_111063151	1	0.961437	0.002202	His2B
XR_005572712.1	MSTRG.1110	1	0.961441	0.002202	--
MSTRG.27064.1	ncbi_111054263	1	0.961454	0.0022	--
MSTRG.21096.1	ncbi_111046667	1	0.961471	0.002198	T05H10.6
MSTRG.23569.3	ncbi_111056297	1	0.961476	0.002198	4CL1
MSTRG.19777.1	ncbi_120350258	1	0.96148	0.002197	--
MSTRG.11313.1	ncbi_111043313	1	0.961481	0.002197	--
MSTRG.13132.1	ncbi_111050821	1	0.961484	0.002197	Polr3h
MSTRG.11679.1	ncbi_111056993	1	0.961486	0.002196	Arfip2
MSTRG.26220.1	ncbi_111053346	1	0.961487	0.002196	--
XR_005573531.1	ncbi_111048844	1	0.961513	0.002193	--
MSTRG.23569.3	ncbi_111060035	1	0.961515	0.002193	Raf
MSTRG.21096.1	ncbi_120356269	1	0.961517	0.002193	--
MSTRG.26893.3	ncbi_111058575	1	0.961542	0.00219	CYP2G1
XR_005572712.1	ncbi_111058784	1	0.961561	0.002188	Spag6
MSTRG.23567.2	ncbi_120356566	1	0.961565	0.002188	--
XR_005572712.1	ncbi_111056596	1	0.961581	0.002186	--
XR_005572092.1	ncbi_111053527	1	0.961596	0.002184	lolal
MSTRG.19829.1	ncbi_120350258	1	0.961599	0.002184	--
MSTRG.17465.1	ncbi_111054391	1	0.961608	0.002183	--
MSTRG.23443.4	ncbi_111064220	1	0.961611	0.002182	Hsp27
MSTRG.10089.3	ncbi_111062818	1	0.961613	0.002182	HK2
MSTRG.19705.1	ncbi_120354884	1	0.961618	0.002181	AKR1E2
MSTRG.18246.2	ncbi_111048416	1	0.96162	0.002181	--
XR_005570906.1	ncbi_120356231	1	0.961629	0.00218	rpn7
MSTRG.5593.2	ncbi_111063136	1	0.961631	0.00218	phospho2
XR_005572115.1	ncbi_120355481	1	0.96166	0.002177	--
MSTRG.27228.1	ncbi_111046331	1	0.961671	0.002175	--
XR_005572248.1	ncbi_111051698	1	0.961675	0.002175	--
MSTRG.27228.1	ncbi_111059899	1	0.961698	0.002172	--
MSTRG.27502.3	ncbi_120356705	1	0.961731	0.002169	--
XR_005571851.1	ncbi_111046152	1	0.961745	0.002167	--
MSTRG.21096.1	MSTRG.1110	1	0.961747	0.002167	--
MSTRG.4276.3	ncbi_111059404	1	0.961747	0.002167	Hsp83
MSTRG.17465.1	ncbi_111044875	1	0.96176	0.002166	OVCH1
MSTRG.1350.3	ncbi_111050791	1	0.961765	0.002165	Oaz
XR_005571475.1	ncbi_111055387	1	0.961781	0.002163	XDH
MSTRG.18524.1	ncbi_111046569	1	0.961785	0.002163	anon-37Cs
MSTRG.2194.1	ncbi_111048018	1	0.961785	0.002163	F9
MSTRG.12403.1	ncbi_120355882	1	0.961797	0.002161	His2B
MSTRG.14156.3	ncbi_111048427	1	0.961841	0.002156	banp
MSTRG.21414.6	ncbi_120356489	1	0.961842	0.002156	--
XR_005571851.1	ncbi_111048782	1	0.961876	0.002152	--
MSTRG.7219.9	ncbi_111057031	1	0.961883	0.002152	wdhd1
XR_005570298.1	ncbi_111063876	1	0.961887	0.002151	--
MSTRG.1340.1	ncbi_111044586	1	0.961905	0.002149	CABLES1
MSTRG.16148.2	ncbi_111047270	1	0.961905	0.002149	CYP4C1
XR_005571075.1	ncbi_111051725	1	0.961909	0.002149	TBC1D1
MSTRG.27075.1	ncbi_111044232	1	0.961916	0.002148	egh
MSTRG.18246.2	ncbi_111053907	1	0.961926	0.002147	--
XR_005573997.1	ncbi_111049383	1	0.96195	0.002144	ple
MSTRG.17648.2	ncbi_111054798	1	0.961962	0.002143	PLB1
MSTRG.23443.4	ncbi_120356538	1	0.961985	0.00214	PGBD2
XR_002606482.2	ncbi_111054798	1	0.961991	0.00214	PLB1
MSTRG.20597.1	ncbi_111064034	1	0.962002	0.002138	Ubr5
MSTRG.21645.1	ncbi_111061119	1	0.962005	0.002138	plk-1
MSTRG.21328.2	ncbi_111063243	1	0.962028	0.002135	--
XR_005572115.1	ncbi_120355616	1	0.962045	0.002134	DNAH7
MSTRG.23435.7	ncbi_111060544	1	0.962053	0.002133	--
MSTRG.14929.1	ncbi_111059935	1	0.96207	0.002131	NAGA
MSTRG.9161.1	ncbi_111056702	1	0.962081	0.00213	--
MSTRG.14929.1	ncbi_120356489	1	0.962086	0.002129	--
MSTRG.23443.4	ncbi_120353609	1	0.962096	0.002128	--
XR_005573997.1	ncbi_120349329	1	0.962099	0.002128	sod2
MSTRG.27075.1	ncbi_111055838	1	0.962157	0.002121	Lip1
MSTRG.718.2	ncbi_111049579	1	0.96217	0.00212	--
MSTRG.17465.1	ncbi_111061119	1	0.962188	0.002118	plk-1
XR_005573997.1	ncbi_120356489	1	0.962193	0.002117	--
XR_005572115.1	ncbi_111048151	1	0.962203	0.002116	--
MSTRG.21645.1	ncbi_111044100	1	0.96223	0.002113	--
MSTRG.22325.3	ncbi_111046832	1	0.962231	0.002113	--
MSTRG.10089.3	ncbi_111049320	1	0.962236	0.002112	NTRK2
MSTRG.18302.1	ncbi_111055280	1	0.962236	0.002112	--
MSTRG.7023.2	ncbi_111051725	1	0.96224	0.002112	TBC1D1
XR_005572292.1	ncbi_120356146	1	0.962258	0.00211	ATG8
MSTRG.22325.3	ncbi_120354481	1	0.962272	0.002108	--
XR_005571984.1	ncbi_120350888	1	0.962282	0.002107	--
MSTRG.16148.2	ncbi_120356369	1	0.962292	0.002106	LYS5
MSTRG.27075.1	ncbi_111048799	1	0.962303	0.002105	GRXS17
MSTRG.27075.1	ncbi_111056153	1	0.962303	0.002105	Nt5e
MSTRG.27075.1	ncbi_111057689	1	0.962303	0.002105	--
MSTRG.27075.1	ncbi_111062424	1	0.962303	0.002105	--
MSTRG.27075.1	ncbi_120352819	1	0.962303	0.002105	--
MSTRG.22682.3	ncbi_111053316	1	0.962323	0.002103	--
MSTRG.17465.1	ncbi_111055154	1	0.962335	0.002101	--
MSTRG.21040.2	ncbi_111048023	1	0.962336	0.002101	Hen1
MSTRG.21645.1	ncbi_120355487	1	0.962359	0.002099	lap3
MSTRG.17465.1	ncbi_111045443	1	0.96236	0.002099	WDR63
MSTRG.11679.1	MSTRG.14771	1	0.962368	0.002098	--
MSTRG.9161.1	ncbi_111059842	1	0.962372	0.002097	LAP3
MSTRG.17465.1	ncbi_111055965	1	0.962382	0.002096	--
MSTRG.26118.1	ncbi_111062619	1	0.962383	0.002096	Dhod
XR_005571984.1	ncbi_111046503	1	0.962392	0.002095	--
MSTRG.21414.6	ncbi_111046523	1	0.962392	0.002095	Slc9a3r2
MSTRG.20104.1	ncbi_111064232	1	0.962399	0.002094	--
MSTRG.17465.1	ncbi_111044492	1	0.962433	0.00209	--
MSTRG.11679.1	ncbi_111048713	1	0.962435	0.00209	bre-4
MSTRG.4276.3	MSTRG.26197	1	0.962442	0.002089	padC
MSTRG.27502.3	ncbi_111043519	1	0.962443	0.002089	--
XR_005573996.1	ncbi_120355505	1	0.962464	0.002087	traI
MSTRG.21245.1	ncbi_111051700	1	0.962485	0.002085	--
MSTRG.23435.7	ncbi_111049707	1	0.962487	0.002084	anon-3B1.2
XR_005572712.1	ncbi_111059222	1	0.962516	0.002081	gudu
MSTRG.23567.2	ncbi_111058112	1	0.962528	0.00208	NOS1AP
XR_005573531.1	ncbi_111056144	1	0.962535	0.002079	--
MSTRG.18524.1	ncbi_111050324	1	0.962557	0.002077	--
XR_005571851.1	ncbi_111064319	1	0.962578	0.002074	--
MSTRG.26118.1	ncbi_120352292	1	0.962588	0.002073	CYP4C1
XR_005573730.1	ncbi_111059404	1	0.9626	0.002072	Hsp83
MSTRG.11679.1	ncbi_111049362	1	0.962617	0.00207	--
MSTRG.16008.1	ncbi_120350005	1	0.962623	0.002069	--
MSTRG.1340.1	ncbi_111060035	1	0.962641	0.002068	Raf
MSTRG.9664.1	ncbi_111048236	1	0.962645	0.002067	PAQR3
MSTRG.23435.7	ncbi_111064125	1	0.962651	0.002066	--
MSTRG.18524.1	ncbi_111064535	1	0.962657	0.002066	lap3
MSTRG.21040.2	ncbi_120349883	1	0.962676	0.002064	--
XR_005572712.1	ncbi_111045060	1	0.962683	0.002063	--
MSTRG.23017.1	ncbi_120351195	1	0.962683	0.002063	URA3
MSTRG.23435.7	ncbi_111046604	1	0.962692	0.002062	--
MSTRG.21245.2	ncbi_111051699	1	0.962706	0.00206	--
MSTRG.10970.1	ncbi_120349099	1	0.962708	0.00206	HTK7
XR_005573537.1	ncbi_111053425	1	0.962732	0.002057	Iqca1l
XR_005572712.1	ncbi_120350339	1	0.962737	0.002057	ast
MSTRG.26817.1	ncbi_111044309	1	0.96274	0.002057	NLK
MSTRG.23567.2	ncbi_120350792	1	0.96275	0.002055	--
MSTRG.2063.1	ncbi_111044180	1	0.962786	0.002052	Arsb
MSTRG.11225.3	ncbi_120355433	1	0.962848	0.002045	STAG1
XR_005573531.1	ncbi_111049707	1	0.962859	0.002044	anon-3B1.2
MSTRG.13117.2	ncbi_111055340	1	0.96287	0.002042	SF1
MSTRG.16008.1	MSTRG.20211	1	0.962897	0.002039	--
MSTRG.26118.2	ncbi_120355309	1	0.9629	0.002039	-
MSTRG.19582.2	ncbi_111064388	1	0.962926	0.002036	--
MSTRG.26893.3	ncbi_111057006	1	0.962927	0.002036	--
XR_005572712.1	ncbi_111055681	1	0.962928	0.002036	Iqub
MSTRG.11313.1	ncbi_111053947	1	0.962929	0.002036	eral1
MSTRG.26118.2	ncbi_120356566	1	0.962931	0.002036	--
MSTRG.13409.1	ncbi_111045030	1	0.962946	0.002034	--
MSTRG.27228.1	ncbi_120350033	1	0.962949	0.002034	LARS2
XR_005573531.1	ncbi_120351766	1	0.962968	0.002032	dnaaf3
MSTRG.23435.7	ncbi_111055154	1	0.962972	0.002031	--
MSTRG.10922.1	ncbi_111055669	1	0.962973	0.002031	Sb
MSTRG.18302.1	ncbi_111049707	1	0.962988	0.00203	anon-3B1.2
XR_005572292.1	ncbi_111063661	1	0.962994	0.002029	--
XR_005573730.1	ncbi_120353060	1	0.963002	0.002028	Tret1
MSTRG.17648.2	ncbi_111046868	1	0.963012	0.002027	--
MSTRG.11850.1	ncbi_120351384	1	0.963025	0.002025	ddx20
MSTRG.27228.1	ncbi_111058034	1	0.963044	0.002023	--
MSTRG.23435.7	ncbi_111055591	1	0.963054	0.002022	--
MSTRG.19443.2	ncbi_111050528	1	0.963071	0.00202	--
XR_005573537.1	ncbi_111050478	1	0.963072	0.00202	--
XR_005571851.1	ncbi_111054254	1	0.96308	0.002019	RSPH6A
MSTRG.27075.1	ncbi_111056064	1	0.963082	0.002019	--
MSTRG.9161.1	ncbi_111054332	1	0.963083	0.002019	myo19
XR_005573997.1	ncbi_111064224	1	0.963099	0.002017	--
MSTRG.27120.5	ncbi_111051810	1	0.963117	0.002015	SLC1A2
MSTRG.12403.1	ncbi_111062619	1	0.963117	0.002015	Dhod
XR_005571851.1	ncbi_111052808	1	0.963125	0.002015	--
XR_005573696.1	ncbi_111046889	1	0.963146	0.002012	VRK1
MSTRG.23435.7	MSTRG.447	1	0.963167	0.00201	--
MSTRG.21096.1	ncbi_111043964	1	0.963169	0.00201	--
XR_005571851.1	ncbi_111054340	1	0.96317	0.00201	ARMC3
MSTRG.21645.1	ncbi_111049631	1	0.963225	0.002004	TTLL3A
XR_005572115.1	ncbi_111051745	1	0.963231	0.002003	--
MSTRG.21040.2	ncbi_120353699	1	0.963313	0.001994	--
XR_005571475.1	MSTRG.14771	1	0.963319	0.001994	--
XR_005570467.1	ncbi_111054320	1	0.96332	0.001993	APOD
MSTRG.26893.3	ncbi_111059089	1	0.963325	0.001993	Tret1
MSTRG.3004.4	ncbi_120350011	1	0.963326	0.001993	--
MSTRG.23308.8	ncbi_111049563	1	0.963332	0.001992	ELOVL7
MSTRG.22325.3	ncbi_111048844	1	0.963357	0.00199	--
MSTRG.7685.2	ncbi_120356635	1	0.963363	0.001989	--
MSTRG.7685.2	ncbi_111063867	1	0.963402	0.001985	--
XR_005573531.1	ncbi_111044875	1	0.963406	0.001984	OVCH1
MSTRG.10059.1	ncbi_120353609	1	0.963409	0.001984	--
MSTRG.10059.2	ncbi_120353609	1	0.963409	0.001984	--
MSTRG.18524.1	ncbi_111048564	1	0.963463	0.001978	--
XR_005571475.1	ncbi_111052014	1	0.963464	0.001978	--
XR_005572248.1	ncbi_111064604	1	0.963464	0.001978	-
MSTRG.21645.1	ncbi_111055591	1	0.963474	0.001977	--
XR_005572248.1	ncbi_111064034	1	0.963479	0.001976	Ubr5
MSTRG.21645.1	ncbi_111053035	1	0.963506	0.001973	Pka-C1
MSTRG.17558.1	ncbi_111046873	1	0.963525	0.001971	--
MSTRG.18229.1	ncbi_111056511	1	0.96353	0.001971	--
XR_005572618.1	ncbi_111060422	1	0.963536	0.00197	--
MSTRG.18865.1	ncbi_111059739	1	0.963539	0.00197	--
MSTRG.5593.2	ncbi_111047586	1	0.963554	0.001968	STRAP
MSTRG.9127.12	ncbi_120350939	1	0.963567	0.001967	--
MSTRG.20791.1	ncbi_111059786	1	0.963572	0.001966	--
XR_005572018.1	ncbi_111044266	1	0.96359	0.001964	Ac78C
MSTRG.11679.1	ncbi_111060035	1	0.963595	0.001964	Raf
MSTRG.27526.1	ncbi_120350044	1	0.963611	0.001962	Nckx30C
MSTRG.1350.3	ncbi_120356635	1	0.963614	0.001962	--
MSTRG.17465.1	ncbi_111056784	1	0.963638	0.001959	--
MSTRG.22821.6	ncbi_111051700	1	0.963652	0.001958	--
MSTRG.27064.1	ncbi_120350033	1	0.963652	0.001958	LARS2
MSTRG.718.2	ncbi_111044455	1	0.963708	0.001952	CCDC40
XR_005573537.1	ncbi_111044383	1	0.963732	0.001949	--
MSTRG.19267.2	ncbi_111050065	1	0.963737	0.001949	Dnah8
XR_005573996.1	ncbi_111053359	1	0.963739	0.001948	traG
MSTRG.23435.7	ncbi_111046329	1	0.96374	0.001948	Cyp6a20
XR_005573537.1	ncbi_111062391	1	0.963742	0.001948	Cyp12a4
MSTRG.27502.3	ncbi_111050528	1	0.963747	0.001948	--
MSTRG.11313.1	ncbi_111061119	1	0.963748	0.001947	plk-1
MSTRG.17465.1	ncbi_111048023	1	0.963751	0.001947	Hen1
XR_005571475.1	ncbi_120351384	1	0.963782	0.001944	ddx20
XR_005571851.1	ncbi_120350645	1	0.96379	0.001943	--
MSTRG.20087.1	ncbi_111055510	1	0.963796	0.001942	--
XR_005572712.1	ncbi_111044861	1	0.96381	0.001941	--
MSTRG.21328.2	ncbi_111049652	1	0.963825	0.001939	Ptpn4
XR_005570610.1	ncbi_111043705	1	0.963839	0.001938	Tmtc1
MSTRG.12403.1	ncbi_111059698	1	0.963848	0.001937	SDR16C6
MSTRG.18302.1	ncbi_111050388	1	0.963856	0.001936	Ltf
MSTRG.11225.3	ncbi_120350960	1	0.963886	0.001933	--
MSTRG.7685.2	ncbi_111047688	1	0.963898	0.001931	snk
MSTRG.23435.7	ncbi_111045060	1	0.963906	0.001931	--
MSTRG.22682.3	ncbi_120355309	1	0.963911	0.00193	-
MSTRG.21645.1	ncbi_111064535	1	0.963925	0.001929	lap3
XR_005570534.1	ncbi_111053431	1	0.963934	0.001928	--
XR_005572115.1	ncbi_111063835	1	0.963949	0.001926	GNBP3
XR_005573932.1	ncbi_111050866	1	0.96395	0.001926	--
MSTRG.10089.3	ncbi_111063278	1	0.963953	0.001926	--
MSTRG.18524.1	ncbi_111061281	1	0.963959	0.001925	PGA
MSTRG.16148.2	ncbi_111061470	1	0.963963	0.001925	--
MSTRG.12888.1	ncbi_111053907	1	0.963982	0.001923	--
XR_005573531.1	ncbi_111063867	1	0.963985	0.001922	--
MSTRG.22325.3	ncbi_111057950	1	0.963995	0.001921	--
MSTRG.21200.1	ncbi_120356187	1	0.963999	0.001921	--
MSTRG.13132.1	ncbi_111057975	1	0.964013	0.001919	RRAGA
XR_005572292.1	ncbi_120356357	1	0.964017	0.001919	apn2
MSTRG.22821.6	ncbi_111051698	1	0.964027	0.001918	--
MSTRG.27228.1	ncbi_111044684	1	0.964055	0.001915	--
XR_005570923.1	ncbi_111052743	1	0.964061	0.001914	FPGS
XR_005571851.1	ncbi_111055124	1	0.964067	0.001914	gefJ
XR_005573531.1	ncbi_111048151	1	0.964078	0.001912	--
XR_005572712.1	ncbi_111053947	1	0.964091	0.001911	eral1
XR_005572712.1	ncbi_111050065	1	0.964104	0.00191	Dnah8
XR_005571851.1	ncbi_111060628	1	0.964123	0.001908	--
XR_005573531.1	ncbi_120354481	1	0.96414	0.001906	--
MSTRG.19582.2	ncbi_111043519	1	0.964163	0.001903	--
MSTRG.22325.3	ncbi_111055650	1	0.96417	0.001903	--
MSTRG.3004.4	ncbi_120350888	1	0.964178	0.001902	--
MSTRG.21645.1	MSTRG.20348	1	0.964201	0.001899	--
XR_005572115.1	ncbi_111055124	1	0.964201	0.001899	gefJ
MSTRG.21096.1	ncbi_111046938	1	0.964212	0.001898	--
XR_005573932.1	ncbi_120353229	1	0.964248	0.001894	--
MSTRG.21096.1	ncbi_111050370	1	0.964255	0.001894	--
XR_005570610.1	ncbi_111052460	1	0.964267	0.001893	SLC24A5
MSTRG.12888.1	ncbi_111047502	1	0.964274	0.001892	--
MSTRG.18302.1	ncbi_111052701	1	0.964284	0.001891	--
MSTRG.16063.20	ncbi_111057162	1	0.96429	0.00189	--
MSTRG.24055.1	ncbi_111050528	1	0.964304	0.001889	--
XR_005570534.1	ncbi_111049362	1	0.964326	0.001886	--
XR_005571474.1	ncbi_111044266	1	0.964336	0.001885	Ac78C
MSTRG.17465.1	ncbi_111060311	1	0.96438	0.001881	CRAT
XR_005572115.1	ncbi_111045962	1	0.964395	0.001879	TIMM23
XR_005572248.1	ncbi_111056164	1	0.964401	0.001878	--
MSTRG.13132.1	ncbi_111060684	1	0.96441	0.001877	--
XR_005571475.1	ncbi_111048799	1	0.964419	0.001876	GRXS17
XR_005571475.1	ncbi_111056153	1	0.964419	0.001876	Nt5e
XR_005571475.1	ncbi_111057689	1	0.964419	0.001876	--
XR_005571475.1	ncbi_111062424	1	0.964419	0.001876	--
XR_005571475.1	ncbi_120352819	1	0.964419	0.001876	--
XR_005572712.1	ncbi_111056195	1	0.964432	0.001875	--
MSTRG.11313.1	ncbi_111055681	1	0.96444	0.001874	Iqub
MSTRG.9161.1	ncbi_111054255	1	0.964458	0.001872	--
XR_005570938.1	ncbi_120356566	1	0.964476	0.001871	--
XR_005573330.1	ncbi_111045030	1	0.964491	0.001869	--
MSTRG.9161.1	ncbi_111048416	1	0.964491	0.001869	--
MSTRG.26893.3	ncbi_111048067	1	0.964492	0.001869	--
XR_005573531.1	ncbi_111049563	1	0.964494	0.001869	ELOVL7
MSTRG.12403.1	ncbi_120356369	1	0.964495	0.001868	LYS5
XR_005570534.1	ncbi_111045729	1	0.964497	0.001868	--
MSTRG.4276.3	ncbi_120352180	1	0.964508	0.001867	XPNPEP3
MSTRG.27526.1	MSTRG.26218	1	0.964526	0.001865	hupA
MSTRG.20796.3	ncbi_111056297	1	0.964557	0.001862	4CL1
MSTRG.11225.3	ncbi_111052014	1	0.964558	0.001862	--
MSTRG.13132.1	ncbi_111051306	1	0.964561	0.001862	--
MSTRG.18697.1	ncbi_111050813	1	0.964569	0.001861	Jafrac1
XR_005573997.1	MSTRG.26197	1	0.964583	0.001859	padC
MSTRG.26220.1	ncbi_111062619	1	0.964599	0.001858	Dhod
MSTRG.23308.8	ncbi_111046503	1	0.964604	0.001857	--
MSTRG.11679.1	ncbi_111045055	1	0.964612	0.001856	Gld
XR_005573730.1	ncbi_120356489	1	0.964618	0.001856	--
MSTRG.9209.1	ncbi_111056297	1	0.964622	0.001855	4CL1
XR_005572092.1	ncbi_111059089	1	0.964628	0.001855	Tret1
XR_005573932.1	ncbi_111052743	1	0.964637	0.001854	FPGS
MSTRG.9161.1	ncbi_111064223	1	0.964637	0.001854	lap3
MSTRG.27502.3	ncbi_120350044	1	0.964644	0.001853	Nckx30C
MSTRG.20942.2	ncbi_111060179	1	0.964659	0.001851	Cad89D
MSTRG.14234.2	ncbi_111064388	1	0.964666	0.001851	--
MSTRG.12888.1	ncbi_111049707	1	0.964668	0.00185	anon-3B1.2
XR_005570938.1	ncbi_111059291	1	0.964677	0.00185	tipE
MSTRG.9161.1	ncbi_111056011	1	0.964692	0.001848	ATP6V1FNB
MSTRG.21245.1	ncbi_111046873	1	0.96471	0.001846	--
MSTRG.21040.2	ncbi_111046938	1	0.964711	0.001846	--
MSTRG.21040.2	ncbi_111055965	1	0.964725	0.001845	--
MSTRG.17465.1	ncbi_111050324	1	0.964728	0.001844	--
XR_005572115.1	ncbi_111053071	1	0.964732	0.001844	ttll6
XR_005573531.1	ncbi_120356635	1	0.964776	0.001839	--
XR_005573537.1	ncbi_111055399	1	0.964809	0.001836	TUBA8
XR_005572618.1	ncbi_111053362	1	0.964815	0.001835	Fbh1
MSTRG.19267.2	ncbi_111053425	1	0.964815	0.001835	Iqca1l
XR_005570298.1	ncbi_111046331	1	0.964816	0.001835	--
XR_005570534.1	ncbi_111056001	1	0.964834	0.001833	DNMT
XR_005571331.1	ncbi_111043313	1	0.96484	0.001833	--
MSTRG.21414.6	ncbi_111053316	1	0.964847	0.001832	--
XR_005570298.1	ncbi_120353153	1	0.964859	0.001831	--
MSTRG.9664.1	ncbi_111063930	1	0.964863	0.00183	His2B
MSTRG.23308.8	ncbi_120352635	1	0.96487	0.001829	--
XR_005571851.1	ncbi_111046897	1	0.964871	0.001829	--
MSTRG.16262.4	ncbi_111055593	1	0.964877	0.001829	--
MSTRG.22682.3	ncbi_111046119	1	0.964881	0.001828	Trim9
MSTRG.23435.7	ncbi_111043853	1	0.964905	0.001826	--
XR_005571075.1	ncbi_111044586	1	0.96492	0.001824	CABLES1
MSTRG.23308.8	ncbi_111047675	1	0.964921	0.001824	fsta
MSTRG.27502.3	ncbi_120356566	1	0.964921	0.001824	--
MSTRG.7685.2	ncbi_111057950	1	0.964922	0.001824	--
XR_002606482.2	ncbi_111058755	1	0.964929	0.001823	AAEL008004
MSTRG.27502.3	ncbi_111048875	1	0.964948	0.001821	PTK7
MSTRG.7685.2	ncbi_111056144	1	0.964964	0.00182	--
MSTRG.27075.1	ncbi_111055387	1	0.964974	0.001819	XDH
MSTRG.21040.2	ncbi_111058915	1	0.964974	0.001819	--
MSTRG.19443.2	ncbi_111058755	1	0.964979	0.001818	AAEL008004
MSTRG.22325.3	ncbi_111048310	1	0.964981	0.001818	--
MSTRG.21096.1	ncbi_111048564	1	0.964982	0.001818	--
XR_005570852.1	ncbi_111045055	1	0.96499	0.001817	Gld
MSTRG.19777.1	ncbi_111063835	1	0.96505	0.001811	GNBP3
MSTRG.27064.1	ncbi_120351148	1	0.965069	0.001809	--
MSTRG.27228.1	ncbi_111050813	1	0.965074	0.001808	Jafrac1
XR_005573730.1	ncbi_111044034	1	0.965102	0.001806	--
MSTRG.18246.2	ncbi_120348821	1	0.965105	0.001805	pgk-1
MSTRG.22682.3	ncbi_111049850	1	0.965106	0.001805	--
MSTRG.13117.2	ncbi_111050577	1	0.965114	0.001804	--
MSTRG.16262.4	ncbi_111045609	1	0.96512	0.001804	--
XR_005570852.1	ncbi_120355777	1	0.965153	0.0018	--
MSTRG.16262.4	ncbi_111058034	1	0.965162	0.001799	--
MSTRG.27502.3	ncbi_111060878	1	0.965162	0.001799	TIM10
XR_005573730.1	ncbi_111049445	1	0.965165	0.001799	--
XR_005572712.1	ncbi_120354481	1	0.965183	0.001797	--
XR_005571465.1	ncbi_120350005	1	0.965188	0.001797	--
MSTRG.27502.3	ncbi_111052743	1	0.965201	0.001795	FPGS
MSTRG.21200.1	ncbi_120353227	1	0.965227	0.001793	--
MSTRG.19582.2	ncbi_120350792	1	0.965233	0.001792	--
MSTRG.9161.1	ncbi_111045060	1	0.96525	0.00179	--
MSTRG.11313.1	ncbi_111056596	1	0.965256	0.00179	--
XR_005572115.1	ncbi_120350258	1	0.965256	0.00179	--
XR_005572712.1	ncbi_111052159	1	0.965296	0.001786	--
MSTRG.3161.1	ncbi_120350579	1	0.965307	0.001784	--
MSTRG.23435.7	ncbi_111058179	1	0.965309	0.001784	Tret1
XR_005572712.1	ncbi_111054769	1	0.965314	0.001784	--
MSTRG.718.2	ncbi_111053504	1	0.965324	0.001783	--
MSTRG.4276.3	ncbi_111061823	1	0.965328	0.001782	SCARB2
XR_005571474.1	ncbi_111051261	1	0.965345	0.001781	Iars1
MSTRG.21245.1	ncbi_111050821	1	0.965349	0.00178	Polr3h
MSTRG.16063.20	ncbi_120356635	1	0.96537	0.001778	--
MSTRG.23308.8	ncbi_120352733	1	0.965403	0.001775	ECSIT
XR_005572712.1	ncbi_111046604	1	0.96542	0.001773	--
XR_005573996.1	ncbi_111044690	1	0.965443	0.001771	hfp
MSTRG.718.2	ncbi_111054200	1	0.965456	0.001769	--
XR_005572292.1	ncbi_120356566	1	0.965462	0.001769	--
MSTRG.16063.20	ncbi_111046290	1	0.965465	0.001768	AMMECR1L
MSTRG.12888.1	ncbi_111049012	1	0.965472	0.001768	--
MSTRG.1340.1	ncbi_111046898	1	0.965506	0.001764	tal1
MSTRG.26199.1	ncbi_120353669	1	0.965508	0.001764	--
MSTRG.21096.1	ncbi_111061281	1	0.96551	0.001764	PGA
MSTRG.9161.1	ncbi_111053731	1	0.965515	0.001763	LAP3
MSTRG.21645.1	ncbi_111051318	1	0.965522	0.001763	--
MSTRG.11679.1	ncbi_111048799	1	0.965524	0.001762	GRXS17
MSTRG.11679.1	ncbi_111056153	1	0.965524	0.001762	Nt5e
MSTRG.11679.1	ncbi_111057689	1	0.965524	0.001762	--
MSTRG.11679.1	ncbi_111062424	1	0.965524	0.001762	--
MSTRG.11679.1	ncbi_120352819	1	0.965524	0.001762	--
MSTRG.23435.7	ncbi_111046152	1	0.965533	0.001762	--
XR_005570906.1	ncbi_111057006	1	0.965533	0.001761	--
MSTRG.11225.3	ncbi_120356148	1	0.965538	0.001761	--
MSTRG.19829.1	ncbi_111050327	1	0.965559	0.001759	mdh1b
XR_005571474.1	ncbi_111060035	1	0.965564	0.001758	Raf
MSTRG.23308.8	ncbi_111056144	1	0.965565	0.001758	--
XR_005573997.1	ncbi_111045732	1	0.965575	0.001757	Slc5a12
MSTRG.27526.1	ncbi_120353229	1	0.965577	0.001757	--
MSTRG.21414.6	ncbi_111045732	1	0.965579	0.001757	Slc5a12
MSTRG.11313.1	ncbi_111050414	1	0.965589	0.001756	--
XR_005570534.1	ncbi_111046398	1	0.965594	0.001755	tiprl
MSTRG.16008.1	ncbi_111057905	1	0.965604	0.001754	BRAFLDRAFT_56888
MSTRG.21096.1	ncbi_111043532	1	0.965611	0.001754	ttc25
XR_002606482.2	ncbi_120353229	1	0.965613	0.001753	--
XR_005572018.1	ncbi_111060035	1	0.965633	0.001751	Raf
MSTRG.718.2	ncbi_111045443	1	0.965649	0.00175	WDR63
MSTRG.2063.1	ncbi_111047270	1	0.965649	0.00175	CYP4C1
MSTRG.14929.1	ncbi_120356705	1	0.965649	0.00175	--
XR_005573996.1	ncbi_120352292	1	0.965674	0.001747	CYP4C1
XR_005571475.1	ncbi_111053344	1	0.965689	0.001746	Lhcgr
MSTRG.11225.3	ncbi_120355703	1	0.965703	0.001744	--
MSTRG.14146.1	ncbi_111064620	1	0.96573	0.001742	--
XR_005573730.1	ncbi_111045732	1	0.965752	0.001739	Slc5a12
XR_005573730.1	ncbi_120355310	1	0.965753	0.001739	groS
MSTRG.718.2	ncbi_111056976	1	0.965781	0.001736	AK7
MSTRG.24055.1	ncbi_111058755	1	0.965806	0.001734	AAEL008004
MSTRG.18079.5	ncbi_111063243	1	0.96584	0.00173	--
XR_005570610.1	ncbi_111044309	1	0.965849	0.00173	NLK
MSTRG.21040.2	ncbi_111048587	1	0.965867	0.001728	TTLL1
XR_005570852.1	ncbi_111046883	1	0.96587	0.001727	Tret1
MSTRG.7120.1	ncbi_120353153	1	0.965875	0.001727	--
MSTRG.18302.1	ncbi_111046290	1	0.965877	0.001727	AMMECR1L
MSTRG.27502.3	ncbi_111048961	1	0.965904	0.001724	GGT1
MSTRG.26077.4	ncbi_111043596	1	0.965906	0.001724	--
XR_005573975.1	ncbi_111054799	1	0.96591	0.001723	Plb1
XR_005570938.1	ncbi_120356489	1	0.965945	0.00172	--
MSTRG.26893.3	ncbi_111053527	1	0.96595	0.001719	lolal
XR_005572248.1	ncbi_111054744	1	0.965959	0.001718	fth1-a
MSTRG.3004.4	ncbi_120354629	1	0.965982	0.001716	--
XR_002606482.2	ncbi_111046320	1	0.965983	0.001716	Rrp1
XR_005573730.1	ncbi_111064431	1	0.966014	0.001713	--
MSTRG.19777.1	ncbi_111048749	1	0.966017	0.001713	ABCC1
MSTRG.20791.1	ncbi_111049563	1	0.966023	0.001712	ELOVL7
XR_005573932.1	ncbi_120350792	1	0.966028	0.001712	--
MSTRG.17465.1	ncbi_111048151	1	0.966034	0.001711	--
MSTRG.9161.1	ncbi_111047688	1	0.966056	0.001709	snk
MSTRG.20104.1	ncbi_111048164	1	0.966076	0.001707	--
MSTRG.26817.1	ncbi_111048067	1	0.966086	0.001706	--
XR_005572712.1	ncbi_111053477	1	0.966095	0.001705	PPIL6
MSTRG.27228.1	ncbi_111051745	1	0.966113	0.001703	--
MSTRG.26817.1	ncbi_111050691	1	0.966136	0.001701	--
MSTRG.11846.1	ncbi_111055387	1	0.966146	0.0017	XDH
MSTRG.16008.1	ncbi_111051137	1	0.966172	0.001697	Cbp53E
MSTRG.10059.1	ncbi_120353227	1	0.966195	0.001695	--
MSTRG.10059.2	ncbi_120353227	1	0.966195	0.001695	--
MSTRG.2688.1	ncbi_111044264	1	0.966209	0.001693	AAEL008004
MSTRG.22325.3	ncbi_111060311	1	0.966224	0.001692	CRAT
MSTRG.19267.2	ncbi_120356171	1	0.966225	0.001692	--
XR_005572248.1	ncbi_111051700	1	0.966231	0.001691	--
MSTRG.22325.3	ncbi_111048913	1	0.966238	0.001691	--
MSTRG.12888.1	ncbi_120354481	1	0.966242	0.00169	--
MSTRG.13132.1	ncbi_111051124	1	0.966257	0.001689	--
MSTRG.26118.2	ncbi_111047270	1	0.966258	0.001689	CYP4C1
MSTRG.21096.1	ncbi_111044455	1	0.96626	0.001688	CCDC40
XR_005570298.1	ncbi_120350258	1	0.966261	0.001688	--
XR_005570938.1	ncbi_120354884	1	0.966283	0.001686	AKR1E2
MSTRG.19267.2	ncbi_111058784	1	0.966286	0.001686	Spag6
MSTRG.12888.1	ncbi_111049249	1	0.966305	0.001684	--
MSTRG.11313.1	ncbi_120350339	1	0.966314	0.001683	ast
MSTRG.27228.1	ncbi_120351195	1	0.966319	0.001683	URA3
XR_005570536.1	ncbi_120353609	1	0.966325	0.001682	--
MSTRG.18246.2	ncbi_111047675	1	0.966331	0.001681	fsta
MSTRG.19582.2	ncbi_111048875	1	0.966344	0.00168	PTK7
MSTRG.9161.1	ncbi_111048782	1	0.966359	0.001679	--
MSTRG.22325.3	ncbi_111052808	1	0.96638	0.001676	--
XR_005573932.1	ncbi_111043519	1	0.966381	0.001676	--
MSTRG.12403.1	ncbi_111051452	1	0.966393	0.001675	--
MSTRG.21414.6	ncbi_111043593	1	0.966403	0.001674	--
MSTRG.10671.1	ncbi_111046898	1	0.966408	0.001674	tal1
MSTRG.18524.1	ncbi_111056011	1	0.966426	0.001672	ATP6V1FNB
MSTRG.17465.1	ncbi_111059990	1	0.966461	0.001668	--
MSTRG.22325.3	ncbi_111050065	1	0.966491	0.001665	Dnah8
MSTRG.21040.2	ncbi_111060486	1	0.966503	0.001664	--
MSTRG.23569.3	ncbi_111045729	1	0.966506	0.001664	--
MSTRG.7120.1	ncbi_120353609	1	0.966507	0.001664	--
XR_005572115.1	ncbi_111045443	1	0.96651	0.001664	WDR63
XR_005573730.1	ncbi_111049383	1	0.96651	0.001664	ple
MSTRG.23435.7	ncbi_111044100	1	0.966518	0.001663	--
MSTRG.10089.3	ncbi_111063320	1	0.96652	0.001663	OMA1
XR_005572712.1	ncbi_111046329	1	0.966543	0.00166	Cyp6a20
MSTRG.9506.1	ncbi_111043705	1	0.966546	0.00166	Tmtc1
MSTRG.21245.1	ncbi_111051698	1	0.966557	0.001659	--
XR_005572712.1	ncbi_120349883	1	0.966607	0.001654	--
XR_005570610.1	ncbi_111046285	1	0.966623	0.001652	TMEM131
MSTRG.22682.3	ncbi_111049383	1	0.966643	0.001651	ple
MSTRG.22325.3	ncbi_111051964	1	0.966662	0.001649	--
XR_005570298.1	ncbi_111061525	1	0.966671	0.001648	Akap14
XR_005571474.1	MSTRG.14771	1	0.966672	0.001648	--
MSTRG.20104.1	ncbi_111047675	1	0.966675	0.001647	fsta
MSTRG.26893.3	ncbi_120356460	1	0.966676	0.001647	SMS
MSTRG.10970.1	ncbi_111051698	1	0.966677	0.001647	--
MSTRG.17465.1	ncbi_111046290	1	0.966683	0.001647	AMMECR1L
MSTRG.22821.6	ncbi_111044590	1	0.96672	0.001643	Dus4l
MSTRG.26118.1	MSTRG.26218	1	0.966725	0.001642	hupA
MSTRG.12403.1	ncbi_111055510	1	0.966796	0.001635	--
XR_005573083.1	ncbi_111051698	1	0.966801	0.001635	--
MSTRG.18347.1	ncbi_111051700	1	0.966804	0.001635	--
XR_005573996.1	ncbi_111047270	1	0.966845	0.001631	CYP4C1
MSTRG.23308.8	ncbi_111059990	1	0.966864	0.001629	--
MSTRG.26220.1	ncbi_111048961	1	0.966877	0.001628	GGT1
MSTRG.26893.3	ncbi_111050302	1	0.966883	0.001627	kcnk9
MSTRG.718.2	ncbi_120352635	1	0.96691	0.001624	--
XR_005571984.1	ncbi_111063867	1	0.966922	0.001623	--
MSTRG.17465.1	ncbi_111059786	1	0.966941	0.001621	--
MSTRG.23435.7	ncbi_111060311	1	0.966947	0.001621	CRAT
XR_005572494.1	ncbi_120356148	1	0.966959	0.00162	--
XR_005570534.1	ncbi_111048018	1	0.966967	0.001619	F9
MSTRG.9161.1	ncbi_120353870	1	0.966971	0.001618	--
MSTRG.17465.1	ncbi_111054254	1	0.966988	0.001617	RSPH6A
MSTRG.21645.1	ncbi_111046897	1	0.966998	0.001616	--
MSTRG.23435.7	ncbi_111058915	1	0.967016	0.001614	--
MSTRG.1340.1	ncbi_111044264	1	0.967021	0.001613	AAEL008004
XR_005573330.1	ncbi_120354917	1	0.967025	0.001613	--
MSTRG.9161.1	ncbi_111062512	1	0.967035	0.001612	--
MSTRG.23435.7	ncbi_111047340	1	0.967052	0.00161	ARL2BP
XR_005572494.1	ncbi_120355433	1	0.967079	0.001608	STAG1
XR_005571984.1	ncbi_111057950	1	0.967083	0.001607	--
XR_005571851.1	ncbi_111043853	1	0.967117	0.001604	--
MSTRG.12403.1	ncbi_120356146	1	0.967128	0.001603	ATG8
MSTRG.22325.3	ncbi_111059786	1	0.967134	0.001602	--
MSTRG.27526.1	ncbi_111060279	1	0.967143	0.001602	--
MSTRG.10671.1	ncbi_111045419	1	0.967147	0.001601	--
XR_005570923.1	ncbi_111062619	1	0.967169	0.001599	Dhod
XR_005571984.1	ncbi_111049579	1	0.967172	0.001599	--
XR_005571851.1	ncbi_111053795	1	0.967173	0.001599	--
MSTRG.18229.1	ncbi_111051810	1	0.967175	0.001599	SLC1A2
XR_005571475.1	ncbi_111057877	1	0.967183	0.001598	CYP4C1
MSTRG.24055.1	ncbi_111044686	1	0.967198	0.001596	tmem179
MSTRG.11679.1	ncbi_111045419	1	0.967214	0.001595	--
XR_005573997.1	MSTRG.26861	1	0.967239	0.001592	insK
MSTRG.15932.1	ncbi_111057664	1	0.967245	0.001592	Mmp10
MSTRG.9506.1	ncbi_111060035	1	0.967308	0.001586	Raf
XR_005573932.1	ncbi_111046119	1	0.967322	0.001584	Trim9
XR_005571475.1	ncbi_111051725	1	0.967338	0.001583	TBC1D1
MSTRG.7023.2	ncbi_111059261	1	0.967339	0.001583	--
MSTRG.13132.1	ncbi_120356187	1	0.967342	0.001582	--
MSTRG.9664.1	ncbi_111052743	1	0.967368	0.00158	FPGS
MSTRG.19443.2	MSTRG.20211	1	0.967375	0.001579	--
MSTRG.10089.3	ncbi_120351148	1	0.96738	0.001579	--
MSTRG.22325.3	ncbi_111046897	1	0.967397	0.001577	--
XR_005570799.1	ncbi_111052953	1	0.967439	0.001573	--
MSTRG.23435.7	ncbi_120352554	1	0.967499	0.001567	AAEL006169
MSTRG.22325.3	ncbi_111055399	1	0.967513	0.001566	TUBA8
MSTRG.21040.2	ncbi_111050370	1	0.96753	0.001564	--
MSTRG.27228.1	ncbi_111062487	1	0.967551	0.001562	--
XR_005570923.1	ncbi_120356566	1	0.967555	0.001562	--
MSTRG.26118.1	ncbi_111049850	1	0.967559	0.001562	--
MSTRG.18302.1	ncbi_111049652	1	0.967578	0.00156	Ptpn4
MSTRG.2688.1	ncbi_111049686	1	0.967581	0.001559	Znf711
MSTRG.20791.1	ncbi_120352635	1	0.967588	0.001559	--
MSTRG.26118.2	ncbi_111051452	1	0.967598	0.001558	--
MSTRG.9664.1	ncbi_111060878	1	0.967599	0.001558	TIM10
MSTRG.19777.1	ncbi_111057656	1	0.967633	0.001555	pycr3
MSTRG.19829.1	ncbi_111047392	1	0.967656	0.001552	--
MSTRG.2194.1	ncbi_111045729	1	0.967669	0.001551	--
XR_005571474.1	ncbi_111053344	1	0.967676	0.00155	Lhcgr
MSTRG.26118.1	ncbi_111049445	1	0.967677	0.00155	--
MSTRG.7023.2	ncbi_111062962	1	0.967682	0.00155	Rif1
MSTRG.23435.7	ncbi_111056784	1	0.967684	0.00155	--
XR_005570536.1	ncbi_111055340	1	0.967718	0.001546	SF1
XR_005573531.1	ncbi_111049249	1	0.96777	0.001541	--
XR_005573531.1	ncbi_111055048	1	0.967783	0.00154	ppp1cc-a
XR_005572712.1	ncbi_120353699	1	0.967788	0.00154	--
XR_005571851.1	ncbi_111044840	1	0.967802	0.001538	--
MSTRG.18524.1	ncbi_120353520	1	0.967803	0.001538	--
XR_005572712.1	ncbi_111059957	1	0.967844	0.001534	Smox
MSTRG.19443.2	ncbi_111050866	1	0.967887	0.00153	--
MSTRG.22682.3	ncbi_120356489	1	0.967887	0.00153	--
XR_005570799.1	ncbi_111054389	1	0.967898	0.001529	DUT
MSTRG.18229.1	ncbi_120350005	1	0.9679	0.001529	--
XR_005573932.1	ncbi_111050819	1	0.967905	0.001529	HSPG2
XR_005573932.1	ncbi_111046320	1	0.967907	0.001528	Rrp1
XR_005572494.1	ncbi_111050469	1	0.96791	0.001528	--
MSTRG.24055.1	ncbi_111050866	1	0.96792	0.001527	--
MSTRG.11679.1	ncbi_120356231	1	0.967944	0.001525	rpn7
XR_005572115.1	ncbi_111046331	1	0.967946	0.001525	--
XR_005573730.1	MSTRG.26861	1	0.967957	0.001524	insK
MSTRG.12888.1	ncbi_111047688	1	0.967957	0.001524	snk
XR_005573531.1	ncbi_111046290	1	0.96798	0.001521	AMMECR1L
MSTRG.21645.1	ncbi_111063374	1	0.96798	0.001521	--
MSTRG.21096.1	ncbi_111046033	1	0.967993	0.00152	--
XR_005573996.1	ncbi_111059698	1	0.968011	0.001519	SDR16C6
MSTRG.26817.1	ncbi_120355703	1	0.968021	0.001518	--
[truncated: 1,972 more rows]
