# Supplementary material for: Genome-wide identification of long non-coding (lncRNA) in Nilaparvata lugens’s adaptability to resistant rice
Source: PeerJ. 2022 Jul 25;10:e13587. doi: 10.7717/peerj.13587 (PMC9332332; doi:10.7717/peerj.13587)
Supplement: Supplemental Information 10 [file peerj-10-13587-s010.xls]

id	num	qvalue	per	ratio	class	ID	Descrption	Pvalue	Qvalue	Up	Down	fg_num	bg_num
Metabolic pathways	69	1	39.429	1	Metabolism	ko01100	Metabolic pathways	1	1	0	0	69	69
Huntington disease	12	1	6.857	1	Human Diseases	ko05016	Huntington disease	1	1	0	0	12	12
Alcoholism	12	1	6.857	1	Human Diseases	ko05034	Alcoholism	1	1	0	0	12	12
Arginine and proline metabolism	10	1	5.714	1	Metabolism	ko00330	Arginine and proline metabolism	1	1	0	0	10	10
Glutathione metabolism	10	1	5.714	1	Metabolism	ko00480	Glutathione metabolism	1	1	0	0	10	10
Carbon metabolism	10	1	5.714	1	Metabolism	ko01200	Carbon metabolism	1	1	0	0	10	10
Alzheimer disease	10	1	5.714	1	Human Diseases	ko05010	Alzheimer disease	1	1	0	0	10	10
Viral carcinogenesis	10	1	5.714	1	Human Diseases	ko05203	Viral carcinogenesis	1	1	0	0	10	10
MAPK signaling pathway	9	1	5.143	1	Environmental Information Processing	ko04010	MAPK signaling pathway	1	1	0	0	9	9
Lysosome	9	1	5.143	1	Cellular Processes	ko04142	Lysosome	1	1	0	0	9	9
Pathways in cancer	9	1	5.143	1	Human Diseases	ko05200	Pathways in cancer	1	1	0	0	9	9
Glycolysis / Gluconeogenesis	8	1	4.571	1	Metabolism	ko00010	Glycolysis / Gluconeogenesis	1	1	0	0	8	8
cAMP signaling pathway	8	1	4.571	1	Environmental Information Processing	ko04024	cAMP signaling pathway	1	1	0	0	8	8
Autophagy - animal	8	1	4.571	1	Cellular Processes	ko04140	Autophagy - animal	1	1	0	0	8	8
Longevity regulating pathway - worm	8	1	4.571	1	Organismal Systems	ko04212	Longevity regulating pathway - worm	1	1	0	0	8	8
Estrogen signaling pathway	8	1	4.571	1	Organismal Systems	ko04915	Estrogen signaling pathway	1	1	0	0	8	8
Oocyte meiosis	7	1	4	1	Cellular Processes	ko04114	Oocyte meiosis	1	1	0	0	7	7
Peroxisome	7	1	4	1	Cellular Processes	ko04146	Peroxisome	1	1	0	0	7	7
Longevity regulating pathway - multiple species	7	1	4	1	Organismal Systems	ko04213	Longevity regulating pathway - multiple species	1	1	0	0	7	7
Progesterone-mediated oocyte maturation	7	1	4	1	Organismal Systems	ko04914	Progesterone-mediated oocyte maturation	1	1	0	0	7	7
Parkinson disease	7	1	4	1	Human Diseases	ko05012	Parkinson disease	1	1	0	0	7	7
Amphetamine addiction	7	1	4	1	Human Diseases	ko05031	Amphetamine addiction	1	1	0	0	7	7
Endocrine resistance	6	1	3.429	1	Human Diseases	ko01522	Endocrine resistance	1	1	0	0	6	6
FoxO signaling pathway	6	1	3.429	1	Environmental Information Processing	ko04068	FoxO signaling pathway	1	1	0	0	6	6
Phagosome	6	1	3.429	1	Cellular Processes	ko04145	Phagosome	1	1	0	0	6	6
Apoptosis	6	1	3.429	1	Cellular Processes	ko04210	Apoptosis	1	1	0	0	6	6
Longevity regulating pathway - mammal	6	1	3.429	1	Organismal Systems	ko04211	Longevity regulating pathway - mammal	1	1	0	0	6	6
Vascular smooth muscle contraction	6	1	3.429	1	Organismal Systems	ko04270	Vascular smooth muscle contraction	1	1	0	0	6	6
Gap junction	6	1	3.429	1	Cellular Processes	ko04540	Gap junction	1	1	0	0	6	6
NOD-like receptor signaling pathway	6	1	3.429	1	Organismal Systems	ko04621	NOD-like receptor signaling pathway	1	1	0	0	6	6
Long-term potentiation	6	1	3.429	1	Organismal Systems	ko04720	Long-term potentiation	1	1	0	0	6	6
Inflammatory mediator regulation of TRP channels	6	1	3.429	1	Organismal Systems	ko04750	Inflammatory mediator regulation of TRP channels	1	1	0	0	6	6
Insulin signaling pathway	6	1	3.429	1	Organismal Systems	ko04910	Insulin signaling pathway	1	1	0	0	6	6
Oxytocin signaling pathway	6	1	3.429	1	Organismal Systems	ko04921	Oxytocin signaling pathway	1	1	0	0	6	6
Aldosterone synthesis and secretion	6	1	3.429	1	Organismal Systems	ko04925	Aldosterone synthesis and secretion	1	1	0	0	6	6
Cushing syndrome	6	1	3.429	1	Human Diseases	ko04934	Cushing syndrome	1	1	0	0	6	6
Vitamin digestion and absorption	6	1	3.429	1	Organismal Systems	ko04977	Vitamin digestion and absorption	1	1	0	0	6	6
Proteoglycans in cancer	6	1	3.429	1	Human Diseases	ko05205	Proteoglycans in cancer	1	1	0	0	6	6
Systemic lupus erythematosus	6	1	3.429	1	Human Diseases	ko05322	Systemic lupus erythematosus	1	1	0	0	6	6
Drug metabolism - other enzymes	5	1	2.857	1	Metabolism	ko00983	Drug metabolism - other enzymes	1	1	0	0	5	5
Fatty acid metabolism	5	1	2.857	1	Metabolism	ko01212	Fatty acid metabolism	1	1	0	0	5	5
Biosynthesis of amino acids	5	1	2.857	1	Metabolism	ko01230	Biosynthesis of amino acids	1	1	0	0	5	5
MAPK signaling pathway - fly	5	1	2.857	1	Environmental Information Processing	ko04013	MAPK signaling pathway - fly	1	1	0	0	5	5
Calcium signaling pathway	5	1	2.857	1	Environmental Information Processing	ko04020	Calcium signaling pathway	1	1	0	0	5	5
Protein processing in endoplasmic reticulum	5	1	2.857	1	Genetic Information Processing	ko04141	Protein processing in endoplasmic reticulum	1	1	0	0	5	5
Adrenergic signaling in cardiomyocytes	5	1	2.857	1	Organismal Systems	ko04261	Adrenergic signaling in cardiomyocytes	1	1	0	0	5	5
Focal adhesion	5	1	2.857	1	Cellular Processes	ko04510	Focal adhesion	1	1	0	0	5	5
Tight junction	5	1	2.857	1	Cellular Processes	ko04530	Tight junction	1	1	0	0	5	5
Platelet activation	5	1	2.857	1	Organismal Systems	ko04611	Platelet activation	1	1	0	0	5	5
Thermogenesis	5	1	2.857	1	Organismal Systems	ko04714	Thermogenesis	1	1	0	0	5	5
Glutamatergic synapse	5	1	2.857	1	Organismal Systems	ko04724	Glutamatergic synapse	1	1	0	0	5	5
Cholinergic synapse	5	1	2.857	1	Organismal Systems	ko04725	Cholinergic synapse	1	1	0	0	5	5
Dopaminergic synapse	5	1	2.857	1	Organismal Systems	ko04728	Dopaminergic synapse	1	1	0	0	5	5
GnRH signaling pathway	5	1	2.857	1	Organismal Systems	ko04912	GnRH signaling pathway	1	1	0	0	5	5
Ovarian Steroidogenesis	5	1	2.857	1	Organismal Systems	ko04913	Ovarian Steroidogenesis	1	1	0	0	5	5
Glucagon signaling pathway	5	1	2.857	1	Organismal Systems	ko04922	Glucagon signaling pathway	1	1	0	0	5	5
Relaxin signaling pathway	5	1	2.857	1	Organismal Systems	ko04926	Relaxin signaling pathway	1	1	0	0	5	5
Cortisol synthesis and secretion	5	1	2.857	1	Organismal Systems	ko04927	Cortisol synthesis and secretion	1	1	0	0	5	5
Parathyroid hormone synthesis, secretion and action	5	1	2.857	1	Organismal Systems	ko04928	Parathyroid hormone synthesis, secretion and action	1	1	0	0	5	5
Salivary secretion	5	1	2.857	1	Organismal Systems	ko04970	Salivary secretion	1	1	0	0	5	5
Bile secretion	5	1	2.857	1	Organismal Systems	ko04976	Bile secretion	1	1	0	0	5	5
Cholesterol metabolism	5	1	2.857	1	Organismal Systems	ko04979	Cholesterol metabolism	1	1	0	0	5	5
Cocaine addiction	5	1	2.857	1	Human Diseases	ko05030	Cocaine addiction	1	1	0	0	5	5
Human papillomavirus infection	5	1	2.857	1	Human Diseases	ko05165	Human papillomavirus infection	1	1	0	0	5	5
HTLV-I infection	5	1	2.857	1	Human Diseases	ko05166	HTLV-I infection	1	1	0	0	5	5
MicroRNAs in cancer	5	1	2.857	1	Human Diseases	ko05206	MicroRNAs in cancer	1	1	0	0	5	5
Central carbon metabolism in cancer	5	1	2.857	1	Human Diseases	ko05230	Central carbon metabolism in cancer	1	1	0	0	5	5
Pentose phosphate pathway	4	1	2.286	1	Metabolism	ko00030	Pentose phosphate pathway	1	1	0	0	4	4
Galactose metabolism	4	1	2.286	1	Metabolism	ko00052	Galactose metabolism	1	1	0	0	4	4
Purine metabolism	4	1	2.286	1	Metabolism	ko00230	Purine metabolism	1	1	0	0	4	4
cGMP - PKG signaling pathway	4	1	2.286	1	Environmental Information Processing	ko04022	cGMP - PKG signaling pathway	1	1	0	0	4	4
Chemokine signaling pathway	4	1	2.286	1	Organismal Systems	ko04062	Chemokine signaling pathway	1	1	0	0	4	4
Cell cycle	4	1	2.286	1	Cellular Processes	ko04110	Cell cycle	1	1	0	0	4	4
mTOR signaling pathway	4	1	2.286	1	Environmental Information Processing	ko04150	mTOR signaling pathway	1	1	0	0	4	4
Necroptosis	4	1	2.286	1	Cellular Processes	ko04217	Necroptosis	1	1	0	0	4	4
Cellular senescence	4	1	2.286	1	Cellular Processes	ko04218	Cellular senescence	1	1	0	0	4	4
Wnt signaling pathway	4	1	2.286	1	Environmental Information Processing	ko04310	Wnt signaling pathway	1	1	0	0	4	4
Axon regeneration	4	1	2.286	1	Organismal Systems	ko04361	Axon regeneration	1	1	0	0	4	4
Apelin signaling pathway	4	1	2.286	1	Environmental Information Processing	ko04371	Apelin signaling pathway	1	1	0	0	4	4
Circadian entrainment	4	1	2.286	1	Organismal Systems	ko04713	Circadian entrainment	1	1	0	0	4	4
Synaptic vesicle cycle	4	1	2.286	1	Organismal Systems	ko04721	Synaptic vesicle cycle	1	1	0	0	4	4
Retrograde endocannabinoid signaling	4	1	2.286	1	Organismal Systems	ko04723	Retrograde endocannabinoid signaling	1	1	0	0	4	4
GABAergic synapse	4	1	2.286	1	Organismal Systems	ko04727	GABAergic synapse	1	1	0	0	4	4
Taste transduction	4	1	2.286	1	Organismal Systems	ko04742	Taste transduction	1	1	0	0	4	4
Regulation of actin cytoskeleton	4	1	2.286	1	Cellular Processes	ko04810	Regulation of actin cytoskeleton	1	1	0	0	4	4
Insulin secretion	4	1	2.286	1	Organismal Systems	ko04911	Insulin secretion	1	1	0	0	4	4
Thyroid hormone synthesis	4	1	2.286	1	Organismal Systems	ko04918	Thyroid hormone synthesis	1	1	0	0	4	4
Thyroid hormone signaling pathway	4	1	2.286	1	Organismal Systems	ko04919	Thyroid hormone signaling pathway	1	1	0	0	4	4
Regulation of lipolysis in adipocyte	4	1	2.286	1	Organismal Systems	ko04923	Regulation of lipolysis in adipocyte	1	1	0	0	4	4
Gastric acid secretion	4	1	2.286	1	Organismal Systems	ko04971	Gastric acid secretion	1	1	0	0	4	4
Pancreatic secretion	4	1	2.286	1	Organismal Systems	ko04972	Pancreatic secretion	1	1	0	0	4	4
Vibrio cholerae infection	4	1	2.286	1	Human Diseases	ko05110	Vibrio cholerae infection	1	1	0	0	4	4
Pathogenic Escherichia coli infection	4	1	2.286	1	Human Diseases	ko05130	Pathogenic Escherichia coli infection	1	1	0	0	4	4
Shigellosis	4	1	2.286	1	Human Diseases	ko05131	Shigellosis	1	1	0	0	4	4
Salmonella infection	4	1	2.286	1	Human Diseases	ko05132	Salmonella infection	1	1	0	0	4	4
Amoebiasis	4	1	2.286	1	Human Diseases	ko05146	Amoebiasis	1	1	0	0	4	4
Herpes simplex infection	4	1	2.286	1	Human Diseases	ko05168	Herpes simplex infection	1	1	0	0	4	4
Fluid shear stress and atherosclerosis	4	1	2.286	1	Human Diseases	ko05418	Fluid shear stress and atherosclerosis	1	1	0	0	4	4
Pentose and glucuronate interconversions	3	1	1.714	1	Metabolism	ko00040	Pentose and glucuronate interconversions	1	1	0	0	3	3
Fatty acid elongation	3	1	1.714	1	Metabolism	ko00062	Fatty acid elongation	1	1	0	0	3	3
Oxidative phosphorylation	3	1	1.714	1	Metabolism	ko00190	Oxidative phosphorylation	1	1	0	0	3	3
Pyrimidine metabolism	3	1	1.714	1	Metabolism	ko00240	Pyrimidine metabolism	1	1	0	0	3	3
Lysine degradation	3	1	1.714	1	Metabolism	ko00310	Lysine degradation	1	1	0	0	3	3
Tyrosine metabolism	3	1	1.714	1	Metabolism	ko00350	Tyrosine metabolism	1	1	0	0	3	3
beta-Alanine metabolism	3	1	1.714	1	Metabolism	ko00410	beta-Alanine metabolism	1	1	0	0	3	3
Other glycan degradation	3	1	1.714	1	Metabolism	ko00511	Other glycan degradation	1	1	0	0	3	3
Various types of N-glycan biosynthesis	3	1	1.714	1	Metabolism	ko00513	Various types of N-glycan biosynthesis	1	1	0	0	3	3
Amino sugar and nucleotide sugar metabolism	3	1	1.714	1	Metabolism	ko00520	Amino sugar and nucleotide sugar metabolism	1	1	0	0	3	3
Glycosaminoglycan degradation	3	1	1.714	1	Metabolism	ko00531	Glycosaminoglycan degradation	1	1	0	0	3	3
Glycerolipid metabolism	3	1	1.714	1	Metabolism	ko00561	Glycerolipid metabolism	1	1	0	0	3	3
Pyruvate metabolism	3	1	1.714	1	Metabolism	ko00620	Pyruvate metabolism	1	1	0	0	3	3
Aminoacyl-tRNA biosynthesis	3	1	1.714	1	Genetic Information Processing	ko00970	Aminoacyl-tRNA biosynthesis	1	1	0	0	3	3
Biosynthesis of unsaturated fatty acids	3	1	1.714	1	Metabolism	ko01040	Biosynthesis of unsaturated fatty acids	1	1	0	0	3	3
Antifolate resistance	3	1	1.714	1	Human Diseases	ko01523	Antifolate resistance	1	1	0	0	3	3
mRNA surveillance pathway	3	1	1.714	1	Genetic Information Processing	ko03015	mRNA surveillance pathway	1	1	0	0	3	3
Ras signaling pathway	3	1	1.714	1	Environmental Information Processing	ko04014	Ras signaling pathway	1	1	0	0	3	3
HIF-1 signaling pathway	3	1	1.714	1	Environmental Information Processing	ko04066	HIF-1 signaling pathway	1	1	0	0	3	3
Sphingolipid signaling pathway	3	1	1.714	1	Environmental Information Processing	ko04071	Sphingolipid signaling pathway	1	1	0	0	3	3
PI3K-Akt signaling pathway	3	1	1.714	1	Environmental Information Processing	ko04151	PI3K-Akt signaling pathway	1	1	0	0	3	3
Apoptosis - fly	3	1	1.714	1	Cellular Processes	ko04214	Apoptosis - fly	1	1	0	0	3	3
Ferroptosis	3	1	1.714	1	Cellular Processes	ko04216	Ferroptosis	1	1	0	0	3	3
Hedgehog signaling pathway - fly	3	1	1.714	1	Environmental Information Processing	ko04341	Hedgehog signaling pathway - fly	1	1	0	0	3	3
Toll and Imd signaling pathway	3	1	1.714	1	Organismal Systems	ko04624	Toll and Imd signaling pathway	1	1	0	0	3	3
TNF signaling pathway	3	1	1.714	1	Environmental Information Processing	ko04668	TNF signaling pathway	1	1	0	0	3	3
Neurotrophin signaling pathway	3	1	1.714	1	Organismal Systems	ko04722	Neurotrophin signaling pathway	1	1	0	0	3	3
Serotonergic synapse	3	1	1.714	1	Organismal Systems	ko04726	Serotonergic synapse	1	1	0	0	3	3
Melanogenesis	3	1	1.714	1	Organismal Systems	ko04916	Melanogenesis	1	1	0	0	3	3
Insulin resistance	3	1	1.714	1	Human Diseases	ko04931	Insulin resistance	1	1	0	0	3	3
Non-alcoholic fatty liver disease (NAFLD)	3	1	1.714	1	Human Diseases	ko04932	Non-alcoholic fatty liver disease (NAFLD)	1	1	0	0	3	3
Growth hormone synthesis, secretion and action	3	1	1.714	1	Organismal Systems	ko04935	Growth hormone synthesis, secretion and action	1	1	0	0	3	3
Vasopressin-regulated water reabsorption	3	1	1.714	1	Organismal Systems	ko04962	Vasopressin-regulated water reabsorption	1	1	0	0	3	3
Fat digestion and absorption	3	1	1.714	1	Organismal Systems	ko04975	Fat digestion and absorption	1	1	0	0	3	3
Morphine addiction	3	1	1.714	1	Human Diseases	ko05032	Morphine addiction	1	1	0	0	3	3
Hepatitis C	3	1	1.714	1	Human Diseases	ko05160	Hepatitis C	1	1	0	0	3	3
Human cytomegalovirus infection	3	1	1.714	1	Human Diseases	ko05163	Human cytomegalovirus infection	1	1	0	0	3	3
Dilated cardiomyopathy (DCM)	3	1	1.714	1	Human Diseases	ko05414	Dilated cardiomyopathy (DCM)	1	1	0	0	3	3
Citrate cycle (TCA cycle)	2	1	1.143	1	Metabolism	ko00020	Citrate cycle (TCA cycle)	1	1	0	0	2	2
Fructose and mannose metabolism	2	1	1.143	1	Metabolism	ko00051	Fructose and mannose metabolism	1	1	0	0	2	2
Ascorbate and aldarate metabolism	2	1	1.143	1	Metabolism	ko00053	Ascorbate and aldarate metabolism	1	1	0	0	2	2
Fatty acid degradation	2	1	1.143	1	Metabolism	ko00071	Fatty acid degradation	1	1	0	0	2	2
Ubiquinone and other terpenoid-quinone biosynthesis	2	1	1.143	1	Metabolism	ko00130	Ubiquinone and other terpenoid-quinone biosynthesis	1	1	0	0	2	2
Glycine, serine and threonine metabolism	2	1	1.143	1	Metabolism	ko00260	Glycine, serine and threonine metabolism	1	1	0	0	2	2
Cysteine and methionine metabolism	2	1	1.143	1	Metabolism	ko00270	Cysteine and methionine metabolism	1	1	0	0	2	2
Valine, leucine and isoleucine degradation	2	1	1.143	1	Metabolism	ko00280	Valine, leucine and isoleucine degradation	1	1	0	0	2	2
Taurine and hypotaurine metabolism	2	1	1.143	1	Metabolism	ko00430	Taurine and hypotaurine metabolism	1	1	0	0	2	2
Starch and sucrose metabolism	2	1	1.143	1	Metabolism	ko00500	Starch and sucrose metabolism	1	1	0	0	2	2
Arachidonic acid metabolism	2	1	1.143	1	Metabolism	ko00590	Arachidonic acid metabolism	1	1	0	0	2	2
Glycosphingolipid biosynthesis - lacto and neolacto series	2	1	1.143	1	Metabolism	ko00601	Glycosphingolipid biosynthesis - lacto and neolacto series	1	1	0	0	2	2
Glycosphingolipid biosynthesis - globo and isoglobo series	2	1	1.143	1	Metabolism	ko00603	Glycosphingolipid biosynthesis - globo and isoglobo series	1	1	0	0	2	2
Propanoate metabolism	2	1	1.143	1	Metabolism	ko00640	Propanoate metabolism	1	1	0	0	2	2
Folate biosynthesis	2	1	1.143	1	Metabolism	ko00790	Folate biosynthesis	1	1	0	0	2	2
Retinol metabolism	2	1	1.143	1	Metabolism	ko00830	Retinol metabolism	1	1	0	0	2	2
Metabolism of xenobiotics by cytochrome P450	2	1	1.143	1	Metabolism	ko00980	Metabolism of xenobiotics by cytochrome P450	1	1	0	0	2	2
Drug metabolism - cytochrome P450	2	1	1.143	1	Metabolism	ko00982	Drug metabolism - cytochrome P450	1	1	0	0	2	2
ABC transporters	2	1	1.143	1	Environmental Information Processing	ko02010	ABC transporters	1	1	0	0	2	2
RNA transport	2	1	1.143	1	Genetic Information Processing	ko03013	RNA transport	1	1	0	0	2	2
RNA polymerase	2	1	1.143	1	Genetic Information Processing	ko03020	RNA polymerase	1	1	0	0	2	2
Spliceosome	2	1	1.143	1	Genetic Information Processing	ko03040	Spliceosome	1	1	0	0	2	2
Base excision repair	2	1	1.143	1	Genetic Information Processing	ko03410	Base excision repair	1	1	0	0	2	2
ErbB signaling pathway	2	1	1.143	1	Environmental Information Processing	ko04012	ErbB signaling pathway	1	1	0	0	2	2
Rap1 signaling pathway	2	1	1.143	1	Environmental Information Processing	ko04015	Rap1 signaling pathway	1	1	0	0	2	2
Neuroactive ligand-receptor interaction	2	1	1.143	1	Environmental Information Processing	ko04080	Neuroactive ligand-receptor interaction	1	1	0	0	2	2
Ubiquitin mediated proteolysis	2	1	1.143	1	Genetic Information Processing	ko04120	Ubiquitin mediated proteolysis	1	1	0	0	2	2
Autophagy - other eukaryotes	2	1	1.143	1	Cellular Processes	ko04136	Autophagy - other eukaryotes	1	1	0	0	2	2
Mitophagy - animal	2	1	1.143	1	Cellular Processes	ko04137	Mitophagy - animal	1	1	0	0	2	2
Endocytosis	2	1	1.143	1	Cellular Processes	ko04144	Endocytosis	1	1	0	0	2	2
Dorso-ventral axis formation	2	1	1.143	1	Organismal Systems	ko04320	Dorso-ventral axis formation	1	1	0	0	2	2
Hedgehog signaling pathway	2	1	1.143	1	Environmental Information Processing	ko04340	Hedgehog signaling pathway	1	1	0	0	2	2
Hippo signaling pathway	2	1	1.143	1	Environmental Information Processing	ko04390	Hippo signaling pathway	1	1	0	0	2	2
Antigen processing and presentation	2	1	1.143	1	Organismal Systems	ko04612	Antigen processing and presentation	1	1	0	0	2	2
IL-17 signaling pathway	2	1	1.143	1	Organismal Systems	ko04657	IL-17 signaling pathway	1	1	0	0	2	2
Th17 cell differentiation	2	1	1.143	1	Organismal Systems	ko04659	Th17 cell differentiation	1	1	0	0	2	2
Olfactory transduction	2	1	1.143	1	Organismal Systems	ko04740	Olfactory transduction	1	1	0	0	2	2
Renin secretion	2	1	1.143	1	Organismal Systems	ko04924	Renin secretion	1	1	0	0	2	2
Type II diabetes mellitus	2	1	1.143	1	Human Diseases	ko04930	Type II diabetes mellitus	1	1	0	0	2	2
AGE-RAGE signaling pathway in diabetic complications	2	1	1.143	1	Human Diseases	ko04933	AGE-RAGE signaling pathway in diabetic complications	1	1	0	0	2	2
Endocrine and other factor-regulated calcium reabsorption	2	1	1.143	1	Organismal Systems	ko04961	Endocrine and other factor-regulated calcium reabsorption	1	1	0	0	2	2
Amyotrophic lateral sclerosis (ALS)	2	1	1.143	1	Human Diseases	ko05014	Amyotrophic lateral sclerosis (ALS)	1	1	0	0	2	2
Spinocerebellar ataxia	2	1	1.143	1	Human Diseases	ko05017	Spinocerebellar ataxia	1	1	0	0	2	2
Prion diseases	2	1	1.143	1	Human Diseases	ko05020	Prion diseases	1	1	0	0	2	2
Epithelial cell signaling in Helicobacter pylori infection	2	1	1.143	1	Human Diseases	ko05120	Epithelial cell signaling in Helicobacter pylori infection	1	1	0	0	2	2
Tuberculosis	2	1	1.143	1	Human Diseases	ko05152	Tuberculosis	1	1	0	0	2	2
Hepatitis B	2	1	1.143	1	Human Diseases	ko05161	Hepatitis B	1	1	0	0	2	2
Measles	2	1	1.143	1	Human Diseases	ko05162	Measles	1	1	0	0	2	2
Kaposi sarcoma-associated herpesvirus infection	2	1	1.143	1	Human Diseases	ko05167	Kaposi sarcoma-associated herpesvirus infection	1	1	0	0	2	2
Epstein-Barr virus infection	2	1	1.143	1	Human Diseases	ko05169	Epstein-Barr virus infection	1	1	0	0	2	2
Chemical carcinogenesis	2	1	1.143	1	Human Diseases	ko05204	Chemical carcinogenesis	1	1	0	0	2	2
Colorectal cancer	2	1	1.143	1	Human Diseases	ko05210	Colorectal cancer	1	1	0	0	2	2
Renal cell carcinoma	2	1	1.143	1	Human Diseases	ko05211	Renal cell carcinoma	1	1	0	0	2	2
Prostate cancer	2	1	1.143	1	Human Diseases	ko05215	Prostate cancer	1	1	0	0	2	2
Thyroid cancer	2	1	1.143	1	Human Diseases	ko05216	Thyroid cancer	1	1	0	0	2	2
Breast cancer	2	1	1.143	1	Human Diseases	ko05224	Breast cancer	1	1	0	0	2	2
Hepatocellular carcinoma	2	1	1.143	1	Human Diseases	ko05225	Hepatocellular carcinoma	1	1	0	0	2	2
Choline metabolism in cancer	2	1	1.143	1	Human Diseases	ko05231	Choline metabolism in cancer	1	1	0	0	2	2
Rheumatoid arthritis	2	1	1.143	1	Human Diseases	ko05323	Rheumatoid arthritis	1	1	0	0	2	2
Fatty acid biosynthesis	1	1	0.571	1	Metabolism	ko00061	Fatty acid biosynthesis	1	1	0	0	1	1
Steroid biosynthesis	1	1	0.571	1	Metabolism	ko00100	Steroid biosynthesis	1	1	0	0	1	1
Steroid hormone biosynthesis	1	1	0.571	1	Metabolism	ko00140	Steroid hormone biosynthesis	1	1	0	0	1	1
Arginine biosynthesis	1	1	0.571	1	Metabolism	ko00220	Arginine biosynthesis	1	1	0	0	1	1
Caffeine metabolism	1	1	0.571	1	Metabolism	ko00232	Caffeine metabolism	1	1	0	0	1	1
Alanine, aspartate and glutamate metabolism	1	1	0.571	1	Metabolism	ko00250	Alanine, aspartate and glutamate metabolism	1	1	0	0	1	1
Lysine biosynthesis	1	1	0.571	1	Metabolism	ko00300	Lysine biosynthesis	1	1	0	0	1	1
N-Glycan biosynthesis	1	1	0.571	1	Metabolism	ko00510	N-Glycan biosynthesis	1	1	0	0	1	1
Other types of O-glycan biosynthesis	1	1	0.571	1	Metabolism	ko00514	Other types of O-glycan biosynthesis	1	1	0	0	1	1
Mannose type O-glycan biosyntheis	1	1	0.571	1	Metabolism	ko00515	Mannose type O-glycan biosyntheis	1	1	0	0	1	1
Neomycin, kanamycin and gentamicin biosynthesis	1	1	0.571	1	Metabolism	ko00524	Neomycin, kanamycin and gentamicin biosynthesis	1	1	0	0	1	1
Glycosaminoglycan biosynthesis - keratan sulfate	1	1	0.571	1	Metabolism	ko00533	Glycosaminoglycan biosynthesis - keratan sulfate	1	1	0	0	1	1
Inositol phosphate metabolism	1	1	0.571	1	Metabolism	ko00562	Inositol phosphate metabolism	1	1	0	0	1	1
Glycosphingolipid biosynthesis - ganglio series	1	1	0.571	1	Metabolism	ko00604	Glycosphingolipid biosynthesis - ganglio series	1	1	0	0	1	1
Glyoxylate and dicarboxylate metabolism	1	1	0.571	1	Metabolism	ko00630	Glyoxylate and dicarboxylate metabolism	1	1	0	0	1	1
Butanoate metabolism	1	1	0.571	1	Metabolism	ko00650	Butanoate metabolism	1	1	0	0	1	1
Thiamine metabolism	1	1	0.571	1	Metabolism	ko00730	Thiamine metabolism	1	1	0	0	1	1
Vitamin B6 metabolism	1	1	0.571	1	Metabolism	ko00750	Vitamin B6 metabolism	1	1	0	0	1	1
Nicotinate and nicotinamide metabolism	1	1	0.571	1	Metabolism	ko00760	Nicotinate and nicotinamide metabolism	1	1	0	0	1	1
Porphyrin and chlorophyll metabolism	1	1	0.571	1	Metabolism	ko00860	Porphyrin and chlorophyll metabolism	1	1	0	0	1	1
Nitrogen metabolism	1	1	0.571	1	Metabolism	ko00910	Nitrogen metabolism	1	1	0	0	1	1
2-Oxocarboxylic acid metabolism	1	1	0.571	1	Metabolism	ko01210	2-Oxocarboxylic acid metabolism	1	1	0	0	1	1
EGFR tyrosine kinase inhibitor resistance	1	1	0.571	1	Human Diseases	ko01521	EGFR tyrosine kinase inhibitor resistance	1	1	0	0	1	1
Platinum drug resistance	1	1	0.571	1	Human Diseases	ko01524	Platinum drug resistance	1	1	0	0	1	1
Basal transcription factors	1	1	0.571	1	Genetic Information Processing	ko03022	Basal transcription factors	1	1	0	0	1	1
Proteasome	1	1	0.571	1	Genetic Information Processing	ko03050	Proteasome	1	1	0	0	1	1
Protein export	1	1	0.571	1	Genetic Information Processing	ko03060	Protein export	1	1	0	0	1	1
PPAR signaling pathway	1	1	0.571	1	Organismal Systems	ko03320	PPAR signaling pathway	1	1	0	0	1	1
Homologous recombination	1	1	0.571	1	Genetic Information Processing	ko03440	Homologous recombination	1	1	0	0	1	1
Cytokine-cytokine receptor interaction	1	1	0.571	1	Environmental Information Processing	ko04060	Cytokine-cytokine receptor interaction	1	1	0	0	1	1
Phosphatidylinositol signaling system	1	1	0.571	1	Environmental Information Processing	ko04070	Phosphatidylinositol signaling system	1	1	0	0	1	1
Phospholipase D signaling pathway	1	1	0.571	1	Environmental Information Processing	ko04072	Phospholipase D signaling pathway	1	1	0	0	1	1
SNARE interactions in vesicular transport	1	1	0.571	1	Genetic Information Processing	ko04130	SNARE interactions in vesicular transport	1	1	0	0	1	1
AMPK signaling pathway	1	1	0.571	1	Environmental Information Processing	ko04152	AMPK signaling pathway	1	1	0	0	1	1
Cardiac muscle contraction	1	1	0.571	1	Organismal Systems	ko04260	Cardiac muscle contraction	1	1	0	0	1	1
TGF-beta signaling pathway	1	1	0.571	1	Environmental Information Processing	ko04350	TGF-beta signaling pathway	1	1	0	0	1	1
Osteoclast differentiation	1	1	0.571	1	Organismal Systems	ko04380	Osteoclast differentiation	1	1	0	0	1	1
ECM-receptor interaction	1	1	0.571	1	Environmental Information Processing	ko04512	ECM-receptor interaction	1	1	0	0	1	1
Adherens junction	1	1	0.571	1	Cellular Processes	ko04520	Adherens junction	1	1	0	0	1	1
Signaling pathways regulating pluripotency of stem cells	1	1	0.571	1	Cellular Processes	ko04550	Signaling pathways regulating pluripotency of stem cells	1	1	0	0	1	1
Renin-angiotensin system	1	1	0.571	1	Organismal Systems	ko04614	Renin-angiotensin system	1	1	0	0	1	1
Toll-like receptor signaling pathway	1	1	0.571	1	Organismal Systems	ko04620	Toll-like receptor signaling pathway	1	1	0	0	1	1
RIG-I-like receptor signaling pathway	1	1	0.571	1	Organismal Systems	ko04622	RIG-I-like receptor signaling pathway	1	1	0	0	1	1
Cytosolic DNA-sensing pathway	1	1	0.571	1	Organismal Systems	ko04623	Cytosolic DNA-sensing pathway	1	1	0	0	1	1
C-type lectin receptor signaling pathway	1	1	0.571	1	Organismal Systems	ko04625	C-type lectin receptor signaling pathway	1	1	0	0	1	1
Hematopoietic cell lineage	1	1	0.571	1	Organismal Systems	ko04640	Hematopoietic cell lineage	1	1	0	0	1	1
Natural killer cell mediated cytotoxicity	1	1	0.571	1	Organismal Systems	ko04650	Natural killer cell mediated cytotoxicity	1	1	0	0	1	1
Th1 and Th2 cell differentiation	1	1	0.571	1	Organismal Systems	ko04658	Th1 and Th2 cell differentiation	1	1	0	0	1	1
T cell receptor signaling pathway	1	1	0.571	1	Organismal Systems	ko04660	T cell receptor signaling pathway	1	1	0	0	1	1
B cell receptor signaling pathway	1	1	0.571	1	Organismal Systems	ko04662	B cell receptor signaling pathway	1	1	0	0	1	1
Long-term depression	1	1	0.571	1	Organismal Systems	ko04730	Long-term depression	1	1	0	0	1	1
Prolactin signaling pathway	1	1	0.571	1	Organismal Systems	ko04917	Prolactin signaling pathway	1	1	0	0	1	1
Adipocytokine signaling pathway	1	1	0.571	1	Organismal Systems	ko04920	Adipocytokine signaling pathway	1	1	0	0	1	1
Collecting duct acid secretion	1	1	0.571	1	Organismal Systems	ko04966	Collecting duct acid secretion	1	1	0	0	1	1
Carbohydrate digestion and absorption	1	1	0.571	1	Organismal Systems	ko04973	Carbohydrate digestion and absorption	1	1	0	0	1	1
Protein digestion and absorption	1	1	0.571	1	Organismal Systems	ko04974	Protein digestion and absorption	1	1	0	0	1	1
Mineral absorption	1	1	0.571	1	Organismal Systems	ko04978	Mineral absorption	1	1	0	0	1	1
Pertussis	1	1	0.571	1	Human Diseases	ko05133	Pertussis	1	1	0	0	1	1
Legionellosis	1	1	0.571	1	Human Diseases	ko05134	Legionellosis	1	1	0	0	1	1
Yersinia infection	1	1	0.571	1	Human Diseases	ko05135	Yersinia infection	1	1	0	0	1	1
Leishmaniasis	1	1	0.571	1	Human Diseases	ko05140	Leishmaniasis	1	1	0	0	1	1
Chagas disease (American trypanosomiasis)	1	1	0.571	1	Human Diseases	ko05142	Chagas disease (American trypanosomiasis)	1	1	0	0	1	1
Toxoplasmosis	1	1	0.571	1	Human Diseases	ko05145	Toxoplasmosis	1	1	0	0	1	1
Human immunodeficiency virus 1 infection	1	1	0.571	1	Human Diseases	ko05170	Human immunodeficiency virus 1 infection	1	1	0	0	1	1
Transcriptional misregulation in cancers	1	1	0.571	1	Human Diseases	ko05202	Transcriptional misregulation in cancers	1	1	0	0	1	1
Pancreatic cancer	1	1	0.571	1	Human Diseases	ko05212	Pancreatic cancer	1	1	0	0	1	1
Endometrial cancer	1	1	0.571	1	Human Diseases	ko05213	Endometrial cancer	1	1	0	0	1	1
Glioma	1	1	0.571	1	Human Diseases	ko05214	Glioma	1	1	0	0	1	1
Melanoma	1	1	0.571	1	Human Diseases	ko05218	Melanoma	1	1	0	0	1	1
Bladder cancer	1	1	0.571	1	Human Diseases	ko05219	Bladder cancer	1	1	0	0	1	1
Chronic myeloid leukemia	1	1	0.571	1	Human Diseases	ko05220	Chronic myeloid leukemia	1	1	0	0	1	1
Acute myeloid leukemia	1	1	0.571	1	Human Diseases	ko05221	Acute myeloid leukemia	1	1	0	0	1	1
Small cell lung cancer	1	1	0.571	1	Human Diseases	ko05222	Small cell lung cancer	1	1	0	0	1	1
Non-small cell lung cancer	1	1	0.571	1	Human Diseases	ko05223	Non-small cell lung cancer	1	1	0	0	1	1
Gastric cancer	1	1	0.571	1	Human Diseases	ko05226	Gastric cancer	1	1	0	0	1	1
PD-L1 expression and PD-1 checkpoint pathway in cancer	1	1	0.571	1	Human Diseases	ko05235	PD-L1 expression and PD-1 checkpoint pathway in cancer	1	1	0	0	1	1
Autoimmune thyroid disease	1	1	0.571	1	Human Diseases	ko05320	Autoimmune thyroid disease	1	1	0	0	1	1
Inflammatiory bowel disease (IBD)	1	1	0.571	1	Human Diseases	ko05321	Inflammatiory bowel disease (IBD)	1	1	0	0	1	1
